# Supplementary material for: Metro passengers’ route choice model and its application considering perceived transfer threshold
Source: PLoS One. 2017 Sep 28;12(9):e0185349. doi: 10.1371/journal.pone.0185349 (PMC5619739; doi:10.1371/journal.pone.0185349)
Supplement: S1 File — (for [rp-data.csv], Deletable). (CSV) [file pone.0185349.s001.csv]

Order Number	Investigation Location	Line Number	Origin Station	Transfer Station 1	Transfer Station 2	Transfer Station 3	Transfer Station 4	Transfer Station 5	Destination Station	Travel Frequency	Gender	Age	Occupation	Income
1	ÌåÓýÎ÷	Line3	½­ÏÄ	¼ÎºÌÍû¸Ú	ÌåÓýÎ÷Â·	null	null	null	ÌåÓýÎ÷Â·	>10 times per week	Male	25	2	2
2	ÌåÓýÎ÷	Line3	¶«É½¿Ú	ÌåÓýÎ÷Â·	null	null	null	null	¼ÎºÌÍû¸Ú	>10 times per week	Female	16	2	1
3	ÌåÓýÎ÷	Line3	ÏÃœò	ÌåÓýÎ÷Â·	null	null	null	null	¼ÎºÌÍû¸Ú	>10 times per week	Male	22	3	3
4	ÌåÓýÎ÷	Line3	¿ÆÔÏÂ·	Öé½­ÐÂ³Ç	ÌåÓýÎ÷Â·	null	null	null	¼ÎºÌÍû¸Ú	8-10 times per week	Female	25	1	5
5	ÌåÓýÎ÷	Line3	Öé½­ÐÂ³Ç	ÌåÓýÎ÷Â·	null	null	null	null	¼ÎºÌÍû¸Ú	>10 times per week	Female	32	2	2
6	ÌåÓýÎ÷	Line3	·¬Ø®¹ã³¡	ÌåÓýÎ÷Â·	null	null	null	null	¼ÎºÌÍû¸Ú	3-7 times per week	Male	20	6	3
7	ÌåÓýÎ÷	Line3	¹«Ô°Ç°	ÌåÓýÎ÷Â·	null	null	null	null	¼ÎºÌÍû¸Ú	3-7 times per week	Male	18	2	2
8	ÌåÓýÎ÷	Line3	´óÊ¯	ÌåÓýÎ÷Â·	null	null	null	null	¼ÎºÌÍû¸Ú	1-2 times per week	Female	99	3	3
9	ÌåÓýÎ÷	Line3	Ê¯ÅÆÇÅ	ÌåÓýÎ÷Â·	null	null	null	null	¼ÎºÌÍû¸Ú	>10 times per week	Female	22	2	3
10	ÌåÓýÎ÷	Line3	»ªÊ¦	ÌåÓýÎ÷Â·	null	null	null	null	¼ÎºÌÍû¸Ú	3-7 times per week	Male	22	6	4
11	ÌåÓýÎ÷	Line3	ÌìºÓ¿ÍÔËÕ¾	ÌåÓýÎ÷Â·	null	null	null	null	¼ÎºÌÍû¸Ú	>10 times per week	Male	40	2	2
12	ÌåÓýÎ÷	Line3	»ªÊ¦	ÌåÓýÎ÷Â·	null	null	null	null	¼ÎºÌÍû¸Ú	>10 times per week	Male	16	1	3
13	ÌåÓýÎ÷	Line3	¿Í´å	ÌåÓýÎ÷Â·	null	null	null	null	ÑàÌÁ	>10 times per week	Female	25	3	3
14	ÌåÓýÎ÷	Line3	ÏÃœò	ÌåÓýÎ÷Â·	null	null	null	null	ÁÖºÍÎ÷	>10 times per week	Female	30	2	2
15	ÌåÓýÎ÷	Line3	ººÏª³¤Â¡	ÌåÓýÎ÷Â·	null	null	null	null	¾©ÏªÄÏ·½Ò½Ôº	3-7 times per week	Female	22	1	3
16	ÌåÓýÎ÷	Line3	¶«É½¿Ú	ÌåÓýÎ÷Â·	null	null	null	null	ÁÖºÍÎ÷	>10 times per week	Female	24	6	5
17	ÌåÓýÎ÷	Line3	ÁÒÊ¿ÁêÔ°	ÌåÓýÎ÷Â·	null	null	null	null	»ú³¡ÄÏ	3-7 times per week	Male	29	2	4
18	ÌåÓýÎ÷	Line3	Öé½­ÐÂ³Ç	ÌåÓýÎ÷Â·	null	null	null	null	ÓÀÌ©	3-7 times per week	Male	28	2	3
19	ÌåÓýÎ÷	Line3	ÍòÊ¤Î§	¿Í´å	ÌåÓýÎ÷Â·	null	null	null	»ú³¡ÄÏ	>10 times per week	Male	28	2	1
20	ÌåÓýÎ÷	Line3	Ì¶´å	Öé½­ÐÂ³Ç	ÌåÓýÎ÷Â·	null	null	null	ÁÖºÍÎ÷	>10 times per week	Male	25	1	3
21	ÌåÓýÎ÷	Line3	Î÷ÃÅ¿Ú	ÌåÓýÎ÷Â·	null	null	null	null	ÁÖºÍÎ÷	>10 times per week	Male	28	2	3
22	ÌåÓýÎ÷	Line3	»Æ´å	³µÚéÄÏ	Öé½­ÐÂ³Ç	ÌåÓýÎ÷Â·	null	null	ÁÖºÍÎ÷	>10 times per week	Male	23	2	2
23	ÌåÓýÎ÷	Line3	¶«ÏþÄÏ	¹«Ô°Ç°	ÌåÓýÎ÷Â·	null	null	null	ÁÖºÍÎ÷	>10 times per week	Female	25	2	3
24	ÌåÓýÎ÷	Line3	²ý¸Ú	¿Í´å	ÌåÓýÎ÷Â·	null	null	null	¾©ÏªÄÏ·½Ò½Ôº	>10 times per week	Female	22	3	3
25	ÌåÓýÎ÷	Line3	ÂåÏª	¹«Ô°Ç°	ÌåÓýÎ÷Â·	null	null	null	ÑàÌÁ	>10 times per week	Male	22	2	2
26	ÌåÓýÎ÷	Line3	Ïþ¸Û	¿Í´å	ÌåÓýÎ÷Â·	null	null	null	Í¬ºÍ	>10 times per week	Male	17	2	2
27	ÌåÓýÎ÷	Line3	´óÉ³¶«	Öé½­ÐÂ³Ç	ÌåÓýÎ÷Â·	null	null	null	»ú³¡ÄÏ	3-7 times per week	Male	21	1	1
28	ÌåÓýÎ÷	Line3	Î÷ÃÅ¿Ú	ÌåÓýÎ÷Â·	null	null	null	null	ÁÖºÍÎ÷	>10 times per week	Female	23	1	2
29	ÌåÓýÎ÷	Line3	³¤ÊÙÂ·	ÌåÓýÎ÷Â·	null	null	null	null	ÁÖºÍÎ÷	>10 times per week	Female	26	1	2
30	ÌåÓýÎ÷	Line3	ÊÐÇÅ	ÌåÓýÎ÷Â·	null	null	null	null	ÁÖºÍÎ÷	8-10 times per week	Male	25	2	2
31	ÌåÓýÎ÷	Line3	¿Í´å	ÌåÓýÎ÷Â·	null	null	null	null	Í¬ºÍ	1-2 times per week	Male	13	1	2
32	ÌåÓýÎ÷	Line3	¿Í´å	ÌåÓýÎ÷Â·	null	null	null	null	ÓÀÌ©	1-2 times per week	Male	13	2	2
33	ÌåÓýÎ÷	Line3	¸Ú¶¥	ÌåÓýÎ÷Â·	null	null	null	null	ÁÖºÍÎ÷	1-2 times per week	Female	18	3	2
34	ÌåÓýÎ÷	Line3	Î÷ÃÅ¿Ú	ÌåÓýÎ÷Â·	null	null	null	null	ÁÖºÍÎ÷	>10 times per week	Female	30	3	1
35	ÌåÓýÎ÷	Line3	ÎåÉ½	ÌåÓýÎ÷Â·	null	null	null	null	ÑàÌÁ	3-7 times per week	Female	20	2	3
36	ÌåÓýÎ÷	Line3	»ªÊ¦	ÌåÓýÎ÷Â·	null	null	null	null	ÈËºÍ	3-7 times per week	Female	99	1	3
37	ÌåÓýÎ÷	Line3	¸Ú¶¥	ÌåÓýÎ÷Â·	null	null	null	null	Ã·»¨Ô°	>10 times per week	Female	45	4	5
38	ÌåÓýÎ÷	Line3	¸Ú¶¥	ÌåÓýÎ÷Â·	null	null	null	null	»ú³¡ÄÏ	8-10 times per week	Female	23	2	3
39	ÌåÓýÎ÷	Line3	Ê¯ÅÆÇÅ	ÌåÓýÎ÷Â·	null	null	null	null	Í¬ºÍ	3-7 times per week	Male	30	6	3
40	ÌåÓýÎ÷	Line3	Ê¯ÅÆÇÅ	ÌåÓýÎ÷Â·	null	null	null	null	ÑàÌÁ	>10 times per week	Female	26	2	1
41	ÌåÓýÎ÷	Line3	Å©½²Ëù	ÌåÓýÎ÷Â·	null	null	null	null	¾©ÏªÄÏ·½Ò½Ôº	>10 times per week	Male	19	2	1
42	ÌåÓýÎ÷	Line3	Ê¯ÅÆÇÅ	ÌåÓýÎ÷Â·	null	null	null	null	Í¬ºÍ	3-7 times per week	Female	28	2	5
43	ÌåÓýÎ÷	Line3	Ô½Ðã¹«Ô°	¹«Ô°Ç°	ÌåÓýÎ÷Â·	null	null	null	Ã·»¨Ô°	3-7 times per week	Female	21	1	2
44	ÌåÓýÎ÷	Line3	Ê¯ÅÆÇÅ	ÌåÓýÎ÷Â·	null	null	null	null	¾©ÏªÄÏ·½Ò½Ôº	8-10 times per week	Male	22	6	3
45	ÌåÓýÎ÷	Line3	Ê¯ÅÆÇÅ	ÌåÓýÎ÷Â·	null	null	null	null	Í¬ºÍ	>10 times per week	Male	33	1	4
46	ÌåÓýÎ÷	Line3	Ê¯ÅÆÇÅ	ÌåÓýÎ÷Â·	null	null	null	null	¾©ÏªÄÏ·½Ò½Ôº	>10 times per week	Female	24	6	3
47	ÌåÓýÎ÷	Line3	Ê¯ÅÆÇÅ	ÌåÓýÎ÷Â·	null	null	null	null	ÈËºÍ	3-7 times per week	Female	24	2	1
48	ÌåÓýÎ÷	Line3	»ªÊ¦	ÌåÓýÎ÷Â·	null	null	null	null	»ú³¡ÄÏ	1-2 times per week	Female	23	3	5
49	ÌåÓýÎ÷	Line3	ÏÃœò	ÌåÓýÎ÷Â·	null	null	null	null	ÓÀÌ©	3-7 times per week	Female	40	2	3
50	ÌåÓýÎ÷	Line3	·¬Ø®¹ã³¡	ÌåÓýÎ÷Â·	null	null	null	null	°×ÔÆ´óµÀ±±	>10 times per week	Female	23	3	4
51	ÌåÓýÎ÷	Line3	´óÌÁ	ÌåÓýÎ÷Â·	null	null	null	null	ÑàÌÁ	3-7 times per week	Female	17	2	1
52	ÌåÓýÎ÷	Line3	ÊÐÇÅ	ÌåÓýÎ÷Â·	null	null	null	null	ÑàÌÁ	>10 times per week	Female	29	2	5
53	ÌåÓýÎ÷	Line3	Î÷´å	Öé½­ÐÂ³Ç	ÌåÓýÎ÷Â·	null	null	null	ÁÖºÍÎ÷	3-7 times per week	Female	28	2	3
54	ÌåÓýÎ÷	Line3	Å©½²Ëù	ÌåÓýÎ÷Â·	null	null	null	null	ÑàÌÁ	8-10 times per week	Male	24	1	4
55	ÌåÓýÎ÷	Line3	´óÊ¯	ÌåÓýÎ÷Â·	null	null	null	null	ÁÖºÍÎ÷	>10 times per week	Female	23	1	3
56	ÌåÓýÎ÷	Line3	³¯°²	Î÷ÀÊ	ÌåÓýÎ÷Â·	null	null	null	ÈËºÍ	3-7 times per week	Male	22	1	2
57	ÌåÓýÎ÷	Line3	ÁÒÊ¿ÁêÔ°	ÌåÓýÎ÷Â·	null	null	null	null	ÁÖºÍÎ÷	1-2 times per week	Male	28	2	3
58	ÌåÓýÎ÷	Line3	·¼´å	ÌåÓýÎ÷Â·	null	null	null	null	ÈËºÍ	3-7 times per week	Female	25	2	1
59	ÌåÓýÎ÷	Line3	ººÏª³¤Â¡	ÌåÓýÎ÷Â·	null	null	null	null	ÑàÌÁ	3-7 times per week	Male	26	1	3
60	ÌåÓýÎ÷	Line3	Ê¯ÅÆÇÅ	ÌåÓýÎ÷Â·	null	null	null	null	Áú¹é	3-7 times per week	Female	22	6	3
61	ÌåÓýÎ÷	Line3	Ê¯ÅÆÇÅ	ÌåÓýÎ÷Â·	null	null	null	null	Í¬ºÍ	>10 times per week	Female	32	1	1
62	ÌåÓýÎ÷	Line3	ÁÒÊ¿ÁêÔ°	ÌåÓýÎ÷Â·	null	null	null	null	¾©ÏªÄÏ·½Ò½Ôº	>10 times per week	Male	18	2	5
63	ÌåÓýÎ÷	Line3	¸Ú¶¥	ÌåÓýÎ÷Â·	null	null	null	null	»ú³¡ÄÏ	1-2 times per week	Male	26	1	2
64	ÌåÓýÎ÷	Line3	Ñî»þ	ÌåÓýÎ÷Â·	null	null	null	null	»ú³¡ÄÏ	>10 times per week	Female	40	5	3
65	ÌåÓýÎ÷	Line3	¸Ú¶¥	ÌåÓýÎ÷Â·	null	null	null	null	ÁÖºÍÎ÷	>10 times per week	Female	20	3	3
66	ÌåÓýÎ÷	Line3	¿Ó¿Ú	ÌåÓýÎ÷Â·	null	null	null	null	ÁÖºÍÎ÷	>10 times per week	Male	31	1	2
67	ÌåÓýÎ÷	Line3	¹«Ô°Ç°	ÌåÓýÎ÷Â·	null	null	null	null	ÁÖºÍÎ÷	>10 times per week	Female	32	6	4
68	ÌåÓýÎ÷	Line3	³¤ÊÙÂ·	ÌåÓýÎ÷Â·	null	null	null	null	ÁÖºÍÎ÷	8-10 times per week	Male	28	1	3
69	ÌåÓýÎ÷	Line3	¹ð³Ç	Î÷ÀÊ	ÌåÓýÎ÷Â·	null	null	null	ÁÖºÍÎ÷	>10 times per week	Female	30	4	1
70	ÌåÓýÎ÷	Line3	¸Ú¶¥	ÌåÓýÎ÷Â·	null	null	null	null	ÓÀÌ©	>10 times per week	Female	32	3	2
71	ÌåÓýÎ÷	Line3	ÁÒÊ¿ÁêÔ°	ÌåÓýÎ÷Â·	null	null	null	null	ÑàÌÁ	>10 times per week	Male	17	1	4
72	ÌåÓýÎ÷	Line3	ÎåÉ½	ÌåÓýÎ÷Â·	null	null	null	null	ÁÖºÍÎ÷	>10 times per week	Male	50	6	1
73	ÌåÓýÎ÷	Line3	ÄÏÖÞ	¹«Ô°Ç°	ÌåÓýÎ÷Â·	null	null	null	ÁÖºÍÎ÷	3-7 times per week	Female	26	2	2
74	ÌåÓýÎ÷	Line3	·¼´å	ÌåÓýÎ÷Â·	null	null	null	null	Áú¹é	1-2 times per week	Male	33	2	2
75	ÌåÓýÎ÷	Line3	¶«É½¿Ú	ÌåÓýÎ÷Â·	null	null	null	null	ÁÖºÍÎ÷	3-7 times per week	Female	27	3	4
76	ÌåÓýÎ÷	Line3	ÌìºÓ¿ÍÔËÕ¾	ÌåÓýÎ÷Â·	null	null	null	null	ÁÖºÍÎ÷	>10 times per week	Female	22	1	1
77	ÌåÓýÎ÷	Line3	ÎåÉ½	ÌåÓýÎ÷Â·	null	null	null	null	ÁÖºÍÎ÷	>10 times per week	Male	26	2	1
78	ÌåÓýÎ÷	Line3	Ñî»þ	ÌåÓýÎ÷Â·	null	null	null	null	ÁÖºÍÎ÷	1-2 times per week	Male	29	1	3
79	ÌåÓýÎ÷	Line3	¶«É½¿Ú	ÌåÓýÎ÷Â·	null	null	null	null	»ú³¡ÄÏ	3-7 times per week	Male	30	1	4
80	ÌåÓýÎ÷	Line3	¸Ú¶¥	ÌåÓýÎ÷Â·	null	null	null	null	ÓÀÌ©	>10 times per week	Male	22	1	3
81	ÌåÓýÎ÷	Line3	¸Ú¶¥	ÌåÓýÎ÷Â·	null	null	null	null	ÁÖºÍÎ÷	>10 times per week	Female	27	2	3
82	ÌåÓýÎ÷	Line3	Ê¯ÅÆÇÅ	ÌåÓýÎ÷Â·	null	null	null	null	ÑàÌÁ	>10 times per week	Male	16	5	3
83	ÌåÓýÎ÷	Line3	¶«É½¿Ú	ÌåÓýÎ÷Â·	null	null	null	null	ÑàÌÁ	>10 times per week	Male	99	6	1
84	ÌåÓýÎ÷	Line3	³µÚéÄÏ	Öé½­ÐÂ³Ç	ÌåÓýÎ÷Â·	null	null	null	»ú³¡ÄÏ	1-2 times per week	Female	22	1	3
85	ÌåÓýÎ÷	Line3	½­Ì©Â·	¹«Ô°Ç°	ÌåÓýÎ÷Â·	null	null	null	ÑàÌÁ	1-2 times per week	Male	99	4	2
86	ÌåÓýÎ÷	Line3	ÊÐÇÅ	ÌåÓýÎ÷Â·	null	null	null	null	ÈËºÍ	3-7 times per week	Female	20	2	2
87	ÌåÓýÎ÷	Line3	Ô½Ðã¹«Ô°	¹«Ô°Ç°	ÌåÓýÎ÷Â·	null	null	null	ÁÖºÍÎ÷	>10 times per week	Male	35	6	3
88	ÌåÓýÎ÷	Line3	Ð¡±±	Ñî»þ	ÌåÓýÎ÷Â·	null	null	null	ÑàÌÁ	3-7 times per week	Female	18	1	2
89	ÌåÓýÎ÷	Line3	¹«Ô°Ç°	ÌåÓýÎ÷Â·	null	null	null	null	ÈËºÍ	1-2 times per week	Female	17	5	2
90	ÌåÓýÎ÷	Line3	Öé½­ÐÂ³Ç	ÌåÓýÎ÷Â·	null	null	null	null	ÁÖºÍÎ÷	1-2 times per week	Male	17	5	2
91	ÌåÓýÎ÷	Line3	Öé½­ÐÂ³Ç	ÌåÓýÎ÷Â·	null	null	null	null	ÈËºÍ	>10 times per week	Male	32	3	3
92	ÌåÓýÎ÷	Line3	ÁÒÊ¿ÁêÔ°	ÌåÓýÎ÷Â·	null	null	null	null	¾©ÏªÄÏ·½Ò½Ôº	>10 times per week	Female	22	4	2
93	ÌåÓýÎ÷	Line3	Ê¯³ž	³µÚéÄÏ	Öé½­ÐÂ³Ç	ÌåÓýÎ÷Â·	null	null	ÈËºÍ	1-2 times per week	Female	19	4	3
94	ÌåÓýÎ÷	Line3	¿Í´å	ÌåÓýÎ÷Â·	null	null	null	null	ÑàÌÁ	1-2 times per week	Female	15	1	5
95	ÌåÓýÎ÷	Line3	Î÷ÃÅ¿Ú	ÌåÓýÎ÷Â·	null	null	null	null	ÁÖºÍÎ÷	>10 times per week	Male	22	2	4
96	ÌåÓýÎ÷	Line3	Î÷ÃÅ¿Ú	ÌåÓýÎ÷Â·	null	null	null	null	ÑàÌÁ	8-10 times per week	Female	27	6	4
97	ÌåÓýÎ÷	Line3	ÌìºÓ¿ÍÔËÕ¾	ÌåÓýÎ÷Â·	null	null	null	null	Ã·»¨Ô°	1-2 times per week	Male	18	1	3
98	ÌåÓýÎ÷	Line3	ÁÒÊ¿ÁêÔ°	ÌåÓýÎ÷Â·	null	null	null	null	»ú³¡ÄÏ	8-10 times per week	Female	20	1	1
99	ÌåÓýÎ÷	Line3	Öé½­ÐÂ³Ç	ÌåÓýÎ÷Â·	null	null	null	null	ÁÖºÍÎ÷	8-10 times per week	Male	24	6	1
100	ÌåÓýÎ÷	Line3	Å©½²Ëù	ÌåÓýÎ÷Â·	null	null	null	null	ÁÖºÍÎ÷	3-7 times per week	Female	29	2	3
101	ÌåÓýÎ÷	Line3	ÁÒÊ¿ÁêÔ°	ÌåÓýÎ÷Â·	null	null	null	null	¾©ÏªÄÏ·½Ò½Ôº	>10 times per week	Male	28	2	2
102	ÌåÓýÎ÷	Line3	ÎåÉ½	ÌåÓýÎ÷Â·	null	null	null	null	ÁÖºÍÎ÷	8-10 times per week	Female	32	2	5
103	ÌåÓýÎ÷	Line3	¿Ó¿Ú	ÌåÓýÎ÷Â·	null	null	null	null	ÁÖºÍÎ÷	>10 times per week	Male	35	3	3
104	ÌåÓýÎ÷	Line3	ÏÃœò	ÌåÓýÎ÷Â·	null	null	null	null	°×ÔÆ´óµÀ±±	>10 times per week	Male	22	2	3
105	ÌåÓýÎ÷	Line3	³à¸Ú	¿Í´å	ÌåÓýÎ÷Â·	null	null	null	Í¬ºÍ	>10 times per week	Male	25	2	3
106	ÌåÓýÎ÷	Line3	¼ÍÄîÌÃ	¹«Ô°Ç°	ÌåÓýÎ÷Â·	null	null	null	ÁÖºÍÎ÷	>10 times per week	Female	27	2	4
107	ÌåÓýÎ÷	Line3	¹«Ô°Ç°	ÌåÓýÎ÷Â·	null	null	null	null	ÁÖºÍÎ÷	>10 times per week	Male	57	1	3
108	ÌåÓýÎ÷	Line3	¸Ú¶¥	ÌåÓýÎ÷Â·	null	null	null	null	ÁÖºÍÎ÷	>10 times per week	Male	25	2	4
109	ÌåÓýÎ÷	Line3	Å©½²Ëù	ÌåÓýÎ÷Â·	null	null	null	null	ÁÖºÍÎ÷	3-7 times per week	Male	31	2	2
110	ÌåÓýÎ÷	Line3	¶«ÏþÄÏ	¹«Ô°Ç°	ÌåÓýÎ÷Â·	null	null	null	ÁÖºÍÎ÷	>10 times per week	Male	27	3	3
111	ÌåÓýÎ÷	Line3	¸Ú¶¥	ÌåÓýÎ÷Â·	null	null	null	null	»ú³¡ÄÏ	1-2 times per week	Female	28	6	1
112	ÌåÓýÎ÷	Line3	ÁÒÊ¿ÁêÔ°	ÌåÓýÎ÷Â·	null	null	null	null	ÓÀÌ©	8-10 times per week	Male	26	1	5
113	ÌåÓýÎ÷	Line3	Î÷ÃÅ¿Ú	ÌåÓýÎ÷Â·	null	null	null	null	ÁÖºÍÎ÷	8-10 times per week	Female	32	2	3
114	ÌåÓýÎ÷	Line3	¸Ú¶¥	ÌåÓýÎ÷Â·	null	null	null	null	ÓÀÌ©	>10 times per week	Female	23	2	1
115	ÌåÓýÎ÷	Line3	ÎåÉ½	ÌåÓýÎ÷Â·	null	null	null	null	Í¬ºÍ	1-2 times per week	Male	29	2	2
116	ÌåÓýÎ÷	Line3	Å©½²Ëù	ÌåÓýÎ÷Â·	null	null	null	null	Ã·»¨Ô°	>10 times per week	Male	25	5	3
117	ÌåÓýÎ÷	Line3	»ªÊ¦	ÌåÓýÎ÷Â·	null	null	null	null	Áú¹é	>10 times per week	Female	30	2	4
118	ÌåÓýÎ÷	Line3	¸Ú¶¥	ÌåÓýÎ÷Â·	null	null	null	null	¾©ÏªÄÏ·½Ò½Ôº	3-7 times per week	Male	30	3	2
119	ÌåÓýÎ÷	Line3	·¼´å	ÌåÓýÎ÷Â·	null	null	null	null	ÁÖºÍÎ÷	>10 times per week	Female	25	6	1
120	ÌåÓýÎ÷	Line3	³à¸Ú	¿Í´å	ÌåÓýÎ÷Â·	null	null	null	ÁÖºÍÎ÷	8-10 times per week	Female	25	2	3
121	ÌåÓýÎ÷	Line3	Ê¯³ž	³µÚéÄÏ	Öé½­ÐÂ³Ç	ÌåÓýÎ÷Â·	null	null	Áú¹é	1-2 times per week	Female	19	2	2
122	ÌåÓýÎ÷	Line3	Ê¯ÅÆÇÅ	ÌåÓýÎ÷Â·	null	null	null	null	ÓÀÌ©	>10 times per week	Male	29	3	2
123	ÌåÓýÎ÷	Line3	Ê¯ÅÆÇÅ	ÌåÓýÎ÷Â·	null	null	null	null	ÈËºÍ	8-10 times per week	Female	29	1	4
124	ÌåÓýÎ÷	Line3	Öé½­ÐÂ³Ç	ÌåÓýÎ÷Â·	null	null	null	null	¾©ÏªÄÏ·½Ò½Ôº	1-2 times per week	Male	16	5	2
125	ÌåÓýÎ÷	Line3	Î÷´å	Ñî»þ	ÌåÓýÎ÷Â·	null	null	null	ÁÖºÍÎ÷	>10 times per week	Female	29	2	2
126	ÌåÓýÎ÷	Line3	Î÷³¡	Öé½­ÐÂ³Ç	ÌåÓýÎ÷Â·	null	null	null	ÑàÌÁ	>10 times per week	Female	28	3	1
127	ÌåÓýÎ÷	Line3	´óÑ§³ÇÄÏ	³µÚéÄÏ	Öé½­ÐÂ³Ç	ÌåÓýÎ÷Â·	null	null	ÈËºÍ	1-2 times per week	Female	20	1	3
128	ÌåÓýÎ÷	Line3	Öé½­ÐÂ³Ç	ÌåÓýÎ÷Â·	null	null	null	null	ÑàÌÁ	3-7 times per week	Female	20	5	2
129	ÌåÓýÎ÷	Line3	´óÑ§³Ç±±	ÍòÊ¤Î§	¿Í´å	ÌåÓýÎ÷Â·	null	null	ÈËºÍ	1-2 times per week	Male	15	1	3
130	ÌåÓýÎ÷	Line3	¸Ú¶¥	ÌåÓýÎ÷Â·	null	null	null	null	ÁÖºÍÎ÷	3-7 times per week	Male	22	2	3
131	ÌåÓýÎ÷	Line3	»ªÊ¦	ÌåÓýÎ÷Â·	null	null	null	null	ÓÀÌ©	3-7 times per week	Male	23	1	3
132	ÌåÓýÎ÷	Line3	Î÷ÃÅ¿Ú	ÌåÓýÎ÷Â·	null	null	null	null	Í¬ºÍ	>10 times per week	Female	20	2	3
133	ÌåÓýÎ÷	Line3	Ê¯ÅÆÇÅ	ÌåÓýÎ÷Â·	null	null	null	null	Ã·»¨Ô°	>10 times per week	Female	28	2	5
134	ÌåÓýÎ÷	Line3	»ªÊ¦	ÌåÓýÎ÷Â·	null	null	null	null	ÓÀÌ©	1-2 times per week	Male	22	2	2
135	ÌåÓýÎ÷	Line3	»ªÊ¦	ÌåÓýÎ÷Â·	null	null	null	null	ÓÀÌ©	>10 times per week	Female	28	2	3
136	ÌåÓýÎ÷	Line3	¸Ú¶¥	ÌåÓýÎ÷Â·	null	null	null	null	°×ÔÆ´óµÀ±±	>10 times per week	Male	30	2	1
137	ÌåÓýÎ÷	Line3	¶«É½¿Ú	ÌåÓýÎ÷Â·	null	null	null	null	ÈËºÍ	>10 times per week	Female	30	3	3
138	ÌåÓýÎ÷	Line3	»ªÊ¦	ÌåÓýÎ÷Â·	null	null	null	null	ÈËºÍ	>10 times per week	Male	25	1	4
139	ÌåÓýÎ÷	Line3	´óÌÁ	ÌåÓýÎ÷Â·	null	null	null	null	ÈËºÍ	>10 times per week	Female	26	1	3
140	ÌåÓýÎ÷	Line3	¸Ú¶¥	ÌåÓýÎ÷Â·	null	null	null	null	°×ÔÆ´óµÀ±±	>10 times per week	Male	26	2	4
141	ÌåÓýÎ÷	Line3	¸Ú¶¥	ÌåÓýÎ÷Â·	null	null	null	null	ÑàÌÁ	>10 times per week	Male	21	5	3
142	ÌåÓýÎ÷	Line3	Ñî»þ	ÌåÓýÎ÷Â·	null	null	null	null	ÓÀÌ©	>10 times per week	Male	23	1	4
143	ÌåÓýÎ÷	Line3	¸Ú¶¥	ÌåÓýÎ÷Â·	null	null	null	null	¾©ÏªÄÏ·½Ò½Ôº	>10 times per week	Female	18	1	2
144	ÌåÓýÎ÷	Line3	ÁÒÊ¿ÁêÔ°	ÌåÓýÎ÷Â·	null	null	null	null	Í¬ºÍ	>10 times per week	Male	29	2	4
145	ÌåÓýÎ÷	Line3	Ñî»þ	ÌåÓýÎ÷Â·	null	null	null	null	¾©ÏªÄÏ·½Ò½Ôº	>10 times per week	Male	23	2	1
146	ÌåÓýÎ÷	Line3	³¤ÊÙÂ·	ÌåÓýÎ÷Â·	null	null	null	null	Ã·»¨Ô°	1-2 times per week	Female	15	2	3
147	ÌåÓýÎ÷	Line3	¹«Ô°Ç°	ÌåÓýÎ÷Â·	null	null	null	null	Í¬ºÍ	>10 times per week	Female	17	2	3
148	ÌåÓýÎ÷	Line3	Öé½­ÐÂ³Ç	ÌåÓýÎ÷Â·	null	null	null	null	ÁÖºÍÎ÷	8-10 times per week	Female	14	6	2
149	ÌåÓýÎ÷	Line3	Öé½­ÐÂ³Ç	ÌåÓýÎ÷Â·	null	null	null	null	ÁÖºÍÎ÷	8-10 times per week	Female	17	2	1
150	ÌåÓýÎ÷	Line3	ÌåÓýÖÐÐÄ	ÌåÓýÎ÷Â·	null	null	null	null	ÓÀÌ©	>10 times per week	Female	20	1	3
151	ÌåÓýÎ÷	Line3	³¤ÊÙÂ·	ÌåÓýÎ÷Â·	null	null	null	null	Í¬ºÍ	1-2 times per week	Female	17	2	3
152	ÌåÓýÎ÷	Line3	Öé½­ÐÂ³Ç	ÌåÓýÎ÷Â·	null	null	null	null	Í¬ºÍ	3-7 times per week	Female	99	1	5
153	ÌåÓýÎ÷	Line3	»Æ´å	³µÚéÄÏ	Öé½­ÐÂ³Ç	ÌåÓýÎ÷Â·	null	null	ÓÀÌ©	>10 times per week	Male	28	3	3
154	ÌåÓýÎ÷	Line3	»Æ´å	³µÚéÄÏ	Öé½­ÐÂ³Ç	ÌåÓýÎ÷Â·	null	null	Ã·»¨Ô°	>10 times per week	Male	21	6	3
155	ÌåÓýÎ÷	Line3	»Æ´å	³µÚéÄÏ	Öé½­ÐÂ³Ç	ÌåÓýÎ÷Â·	null	null	Í¬ºÍ	>10 times per week	Male	22	1	4
156	ÌåÓýÎ÷	Line3	´óÊ¯	ÌåÓýÎ÷Â·	null	null	null	null	ÈËºÍ	3-7 times per week	Male	38	1	2
157	ÌåÓýÎ÷	Line3	ÎåÉ½	ÌåÓýÎ÷Â·	null	null	null	null	»ú³¡ÄÏ	>10 times per week	Female	24	6	4
158	ÌåÓýÎ÷	Line3	¶«É½¿Ú	ÌåÓýÎ÷Â·	null	null	null	null	ÁÖºÍÎ÷	>10 times per week	Male	22	2	3
159	ÌåÓýÎ÷	Line3	ÊÐÇÅ	ÌåÓýÎ÷Â·	null	null	null	null	ÈËºÍ	3-7 times per week	Female	15	6	1
160	ÌåÓýÎ÷	Line3	¸Ú¶¥	ÌåÓýÎ÷Â·	null	null	null	null	Ã·»¨Ô°	>10 times per week	Female	33	1	3
161	ÌåÓýÎ÷	Line3	Î÷ÃÅ¿Ú	ÌåÓýÎ÷Â·	null	null	null	null	Í¬ºÍ	>10 times per week	Male	26	2	4
162	ÌåÓýÎ÷	Line3	º£Öé¹ã³¡	¹«Ô°Ç°	ÌåÓýÎ÷Â·	null	null	null	Ã·»¨Ô°	8-10 times per week	Male	35	3	2
163	ÌåÓýÎ÷	Line3	»ªÊ¦	ÌåÓýÎ÷Â·	null	null	null	null	»ú³¡ÄÏ	>10 times per week	Female	28	2	5
164	ÌåÓýÎ÷	Line3	»ªÊ¦	ÌåÓýÎ÷Â·	null	null	null	null	ÈËºÍ	8-10 times per week	Female	25	1	1
165	ÌåÓýÎ÷	Line3	Ê¯ÅÆÇÅ	ÌåÓýÎ÷Â·	null	null	null	null	»ú³¡ÄÏ	>10 times per week	Male	23	5	4
166	ÌåÓýÎ÷	Line3	¸Ú¶¥	ÌåÓýÎ÷Â·	null	null	null	null	ÓÀÌ©	>10 times per week	Male	22	2	1
167	ÌåÓýÎ÷	Line3	ÌåÓýÖÐÐÄ	ÌåÓýÎ÷Â·	null	null	null	null	ÓÀÌ©	>10 times per week	Female	20	2	2
168	ÌåÓýÎ÷	Line3	Öé½­ÐÂ³Ç	ÌåÓýÎ÷Â·	null	null	null	null	ÁÖºÍÎ÷	>10 times per week	Female	14	1	1
169	ÌåÓýÎ÷	Line3	Öé½­ÐÂ³Ç	ÌåÓýÎ÷Â·	null	null	null	null	ÁÖºÍÎ÷	>10 times per week	Female	17	1	3
170	ÌåÓýÎ÷	Line3	¸Ú¶¥	ÌåÓýÎ÷Â·	null	null	null	null	Í¬ºÍ	3-7 times per week	Female	38	2	2
171	ÌåÓýÎ÷	Line3	´óÑ§³ÇÄÏ	³µÚéÄÏ	Öé½­ÐÂ³Ç	ÌåÓýÎ÷Â·	null	null	ÈËºÍ	3-7 times per week	Male	22	5	1
172	ÌåÓýÎ÷	Line3	¿Ó¿Ú	ÌåÓýÎ÷Â·	null	null	null	null	¾©ÏªÄÏ·½Ò½Ôº	>10 times per week	Male	22	2	2
173	ÌåÓýÎ÷	Line3	ÖÐ´ó	¿Í´å	ÌåÓýÎ÷Â·	null	null	null	Ã·»¨Ô°	>10 times per week	Male	28	2	5
174	ÌåÓýÎ÷	Line3	Á¤œò	ÌåÓýÎ÷Â·	null	null	null	null	ÈËºÍ	>10 times per week	Male	99	1	4
175	ÌåÓýÎ÷	Line3	»Æ´å	³µÚéÄÏ	Öé½­ÐÂ³Ç	ÌåÓýÎ÷Â·	null	null	ÑàÌÁ	>10 times per week	Male	99	2	1
176	ÌåÓýÎ÷	Line3	¹«Ô°Ç°	ÌåÓýÎ÷Â·	null	null	null	null	Í¬ºÍ	3-7 times per week	Female	17	2	1
177	ÌåÓýÎ÷	Line3	Öé½­ÐÂ³Ç	ÌåÓýÎ÷Â·	null	null	null	null	ÁÖºÍÎ÷	3-7 times per week	Male	20	2	3
178	ÌåÓýÎ÷	Line3	¿Í´å	ÌåÓýÎ÷Â·	null	null	null	null	ÑàÌÁ	1-2 times per week	Female	14	1	4
179	ÌåÓýÎ÷	Line3	»Æ´å	³µÚéÄÏ	Öé½­ÐÂ³Ç	ÌåÓýÎ÷Â·	null	null	Í¬ºÍ	>10 times per week	Male	99	1	2
180	ÌåÓýÎ÷	Line3	Öé½­ÐÂ³Ç	ÌåÓýÎ÷Â·	null	null	null	null	¾©ÏªÄÏ·½Ò½Ôº	1-2 times per week	Male	16	1	2
181	ÌåÓýÎ÷	Line3	Ê¯ÅÆÇÅ	ÌåÓýÎ÷Â·	null	null	null	null	ÁÖºÍÎ÷	8-10 times per week	Female	58	2	1
182	ÌåÓýÎ÷	Line3	°×ÔÆÎÄ»¯¹ã³¡	¹«Ô°Ç°	ÌåÓýÎ÷Â·	null	null	null	ÁÖºÍÎ÷	>10 times per week	Female	28	2	3
183	ÌåÓýÎ÷	Line3	¸Ú¶¥	ÌåÓýÎ÷Â·	null	null	null	null	ÁÖºÍÎ÷	3-7 times per week	Female	26	6	1
184	ÌåÓýÎ÷	Line3	Ê¯ÅÆÇÅ	ÌåÓýÎ÷Â·	null	null	null	null	ÁÖºÍÎ÷	8-10 times per week	Female	37	2	2
185	ÌåÓýÎ÷	Line3	ÎåÉ½	ÌåÓýÎ÷Â·	null	null	null	null	ÈËºÍ	3-7 times per week	Female	19	1	4
186	ÌåÓýÎ÷	Line3	´óÊ¯	ÌåÓýÎ÷Â·	null	null	null	null	ÈËºÍ	3-7 times per week	Male	23	2	2
187	ÌåÓýÎ÷	Line3	¿Ó¿Ú	ÌåÓýÎ÷Â·	null	null	null	null	Í¬ºÍ	3-7 times per week	Male	70	3	4
188	ÌåÓýÎ÷	Line3	´óÉ³µØ	Öé½­ÐÂ³Ç	ÌåÓýÎ÷Â·	null	null	null	Áú¹é	>10 times per week	Male	31	2	2
189	ÌåÓýÎ÷	Line3	¹«Ô°Ç°	ÌåÓýÎ÷Â·	null	null	null	null	Ã·»¨Ô°	8-10 times per week	Male	26	2	1
190	ÌåÓýÎ÷	Line3	¿Í´å	ÌåÓýÎ÷Â·	null	null	null	null	Áú¹é	3-7 times per week	Female	18	6	3
191	ÌåÓýÎ÷	Line3	´óÌÁ	ÌåÓýÎ÷Â·	null	null	null	null	»ú³¡ÄÏ	>10 times per week	Male	36	6	3
192	ÌåÓýÎ÷	Line3	ðØ½­	¿Í´å	ÌåÓýÎ÷Â·	null	null	null	ÑàÌÁ	8-10 times per week	Male	22	2	3
193	ÌåÓýÎ÷	Line3	´óÌÁ	ÌåÓýÎ÷Â·	null	null	null	null	¾©ÏªÄÏ·½Ò½Ôº	>10 times per week	Male	20	2	1
194	ÌåÓýÎ÷	Line3	»¨µØÍå	ÌåÓýÎ÷Â·	null	null	null	null	»ú³¡ÄÏ	1-2 times per week	Male	42	6	4
195	ÌåÓýÎ÷	Line3	³Â¼Òìô	ÌåÓýÎ÷Â·	null	null	null	null	ÁÖºÍÎ÷	>10 times per week	Female	20	2	1
196	ÌåÓýÎ÷	Line3	ÏÃœò	ÌåÓýÎ÷Â·	null	null	null	null	ÁÖºÍÎ÷	>10 times per week	Male	32	2	1
197	ÌåÓýÎ÷	Line3	´óÌÁ	ÌåÓýÎ÷Â·	null	null	null	null	ÁÖºÍÎ÷	>10 times per week	Female	24	2	3
198	ÌåÓýÎ÷	Line3	¿Í´å	ÌåÓýÎ÷Â·	null	null	null	null	Í¬ºÍ	>10 times per week	Male	22	2	1
199	ÌåÓýÎ÷	Line3	¿Í´å	ÌåÓýÎ÷Â·	null	null	null	null	Í¬ºÍ	8-10 times per week	Male	20	1	4
200	ÌåÓýÎ÷	Line3	Ñî»þ	ÌåÓýÎ÷Â·	null	null	null	null	¾©ÏªÄÏ·½Ò½Ôº	>10 times per week	Male	33	2	4
201	ÌåÓýÎ÷	Line3	¶«É½¿Ú	ÌåÓýÎ÷Â·	null	null	null	null	ÁÖºÍÎ÷	>10 times per week	Male	33	2	1
202	ÌåÓýÎ÷	Line3	³µÚé	³µÚéÄÏ	Öé½­ÐÂ³Ç	ÌåÓýÎ÷Â·	null	null	ÁÖºÍÎ÷	3-7 times per week	Male	27	1	3
203	ÌåÓýÎ÷	Line3	Å©½²Ëù	ÌåÓýÎ÷Â·	null	null	null	null	ÁÖºÍÎ÷	3-7 times per week	Male	20	2	4
204	ÌåÓýÎ÷	Line3	¿Í´å	ÌåÓýÎ÷Â·	null	null	null	null	»ú³¡ÄÏ	3-7 times per week	Male	26	2	3
205	ÌåÓýÎ÷	Line3	³µÚé	³µÚéÄÏ	Öé½­ÐÂ³Ç	ÌåÓýÎ÷Â·	null	null	»ú³¡ÄÏ	>10 times per week	Male	28	1	3
206	ÌåÓýÎ÷	Line3	¹ãÖÝÄÏÕ¾	²ý¸Ú	¿Í´å	ÌåÓýÎ÷Â·	null	null	ÑàÌÁ	1-2 times per week	Male	43	2	4
207	ÌåÓýÎ÷	Line3	¹«Ô°Ç°	ÌåÓýÎ÷Â·	null	null	null	null	¾©ÏªÄÏ·½Ò½Ôº	>10 times per week	Female	30	6	3
208	ÌåÓýÎ÷	Line3	»ªÊ¦	ÌåÓýÎ÷Â·	null	null	null	null	ÑàÌÁ	>10 times per week	Female	24	2	3
209	ÌåÓýÎ÷	Line3	³¤ÊÙÂ·	ÌåÓýÎ÷Â·	null	null	null	null	»ú³¡ÄÏ	1-2 times per week	Male	29	2	4
210	ÌåÓýÎ÷	Line3	¸Ú¶¥	ÌåÓýÎ÷Â·	null	null	null	null	¾©ÏªÄÏ·½Ò½Ôº	3-7 times per week	Male	30	2	3
211	ÌåÓýÎ÷	Line3	Å©½²Ëù	ÌåÓýÎ÷Â·	null	null	null	null	ÁÖºÍÎ÷	>10 times per week	Male	22	3	2
212	ÌåÓýÎ÷	Line3	Öé½­ÐÂ³Ç	ÌåÓýÎ÷Â·	null	null	null	null	ÁÖºÍÎ÷	>10 times per week	Female	20	2	3
213	ÌåÓýÎ÷	Line3	Ñî»þ	ÌåÓýÎ÷Â·	null	null	null	null	¾©ÏªÄÏ·½Ò½Ôº	>10 times per week	Male	23	1	2
214	ÌåÓýÎ÷	Line3	³¤ÊÙÂ·	ÌåÓýÎ÷Â·	null	null	null	null	Ã·»¨Ô°	1-2 times per week	Female	15	2	3
215	ÌåÓýÎ÷	Line3	Öé½­ÐÂ³Ç	ÌåÓýÎ÷Â·	null	null	null	null	¾©ÏªÄÏ·½Ò½Ôº	1-2 times per week	Male	99	2	2
216	ÌåÓýÎ÷	Line3	·¼´å	ÌåÓýÎ÷Â·	null	null	null	null	Í¬ºÍ	3-7 times per week	Female	99	2	4
217	ÌåÓýÎ÷	Line3	³¤ÊÙÂ·	ÌåÓýÎ÷Â·	null	null	null	null	Í¬ºÍ	1-2 times per week	Female	17	2	3
218	ÌåÓýÎ÷	Line3	¶«É½¿Ú	ÌåÓýÎ÷Â·	null	null	null	null	ÁÖºÍÎ÷	>10 times per week	Male	25	1	2
219	ÌåÓýÎ÷	Line3	Ñî»þ	ÌåÓýÎ÷Â·	null	null	null	null	ÓÀÌ©	>10 times per week	Male	99	2	1
220	ÌåÓýÎ÷	Line3	Öé½­ÐÂ³Ç	ÌåÓýÎ÷Â·	null	null	null	null	ÑàÌÁ	>10 times per week	Female	99	1	2
221	ÌåÓýÎ÷	Line3	³¤ÊÙÂ·	ÌåÓýÎ÷Â·	null	null	null	null	Í¬ºÍ	8-10 times per week	Female	30	5	2
222	ÌåÓýÎ÷	Line3	´óÑ§³Ç±±	ÍòÊ¤Î§	¿Í´å	ÌåÓýÎ÷Â·	null	null	ÑàÌÁ	3-7 times per week	Female	99	1	2
223	ÌåÓýÎ÷	Line3	¹«Ô°Ç°	ÌåÓýÎ÷Â·	null	null	null	null	Í¬ºÍ	3-7 times per week	Male	18	4	2
224	ÌåÓýÎ÷	Line3	³Â¼Òìô	ÌåÓýÎ÷Â·	null	null	null	null	ÓÀÌ©	8-10 times per week	Male	22	2	2
225	ÌåÓýÎ÷	Line3	»Æ´å	³µÚéÄÏ	Öé½­ÐÂ³Ç	ÌåÓýÎ÷Â·	null	null	Ã·»¨Ô°	>10 times per week	Male	21	2	3
226	ÌåÓýÎ÷	Line3	¹«Ô°Ç°	ÌåÓýÎ÷Â·	null	null	null	null	Í¬ºÍ	1-2 times per week	Male	99	6	3
227	ÌåÓýÎ÷	Line1	ÁÖºÍÎ÷	ÌåÓýÎ÷Â·	null	null	null	null	Î÷ÀÊ	>10 times per week	Female	33	3	4
228	ÌåÓýÎ÷	Line1	ÌìºÓ¿ÍÔËÕ¾	ÌåÓýÎ÷Â·	null	null	null	null	Î÷ÀÊ	>10 times per week	Female	18	5	5
229	ÌåÓýÎ÷	Line1	¸Ú¶¥	ÌåÓýÎ÷Â·	null	null	null	null	Î÷ÀÊ	>10 times per week	Male	27	2	1
230	ÌåÓýÎ÷	Line1	ÏÃœò	ÌåÓýÎ÷Â·	null	null	null	null	Î÷ÀÊ	>10 times per week	Male	26	3	4
231	ÌåÓýÎ÷	Line1	Öé½­ÐÂ³Ç	ÌåÓýÎ÷Â·	null	null	null	null	Î÷ÀÊ	>10 times per week	Male	28	6	1
232	ÌåÓýÎ÷	Line1	ÌìºÓ¿ÍÔËÕ¾	ÌåÓýÎ÷Â·	Î÷ÀÊ	null	null	null	Í¬¼ÃÂ·	3-7 times per week	Female	35	1	1
233	ÌåÓýÎ÷	Line1	¸Ú¶¥	ÌåÓýÎ÷Â·	Î÷ÀÊ	null	null	null	¿ýÆæÂ·	1-2 times per week	Female	23	1	4
234	ÌåÓýÎ÷	Line1	ÁÖºÍÎ÷	ÌåÓýÎ÷Â·	Î÷ÀÊ	null	null	null	¹ð³Ç	3-7 times per week	Female	25	3	2
235	ÌåÓýÎ÷	Line1	Ê¯ÅÆÇÅ	ÌåÓýÎ÷Â·	Î÷ÀÊ	null	null	null	¿ýÆæÂ·	>10 times per week	Female	24	1	1
236	ÌåÓýÎ÷	Line1	Ê¯ÅÆÇÅ	ÌåÓýÎ÷Â·	Î÷ÀÊ	null	null	null	ÄÏ¹ðÂ·	1-2 times per week	Female	19	6	4
237	ÌåÓýÎ÷	Line1	¸Ú¶¥	ÌåÓýÎ÷Â·	Î÷ÀÊ	null	null	null	¿ýÆæÂ·	1-2 times per week	Male	27	2	2
238	ÌåÓýÎ÷	Line1	ÑàÌÁ	ÌåÓýÎ÷Â·	Î÷ÀÊ	null	null	null	¿ýÆæÂ·	1-2 times per week	Male	15	1	1
239	ÌåÓýÎ÷	Line1	¸Ú¶¥	ÌåÓýÎ÷Â·	Î÷ÀÊ	null	null	null	ÁúÏª	>10 times per week	Male	40	3	4
240	ÌåÓýÎ÷	Line3	³Â¼Òìô	ÌåÓýÎ÷Â·	null	null	null	null	¿Í´å	>10 times per week	Male	28	5	5
241	ÌåÓýÎ÷	Line3	¹ãÖÝ¶«Õ¾	ÌåÓýÎ÷Â·	null	null	null	null	¿Í´å	>10 times per week	Female	23	3	5
242	ÌåÓýÎ÷	Line3	ÓÀÌ©	ÌåÓýÎ÷Â·	null	null	null	null	¿Í´å	8-10 times per week	Male	20	5	1
243	ÌåÓýÎ÷	Line3	³¤ÊÙÂ·	ÌåÓýÎ÷Â·	null	null	null	null	¿Í´å	3-7 times per week	Female	21	1	3
244	ÌåÓýÎ÷	Line3	ÈËºÍ	ÌåÓýÎ÷Â·	null	null	null	null	¿Í´å	8-10 times per week	Male	32	1	2
245	ÌåÓýÎ÷	Line3	Ã·»¨Ô°	ÌåÓýÎ÷Â·	null	null	null	null	¿Í´å	>10 times per week	Male	30	1	1
246	ÌåÓýÎ÷	Line3	ÄÏ¹ðÂ·	Î÷ÀÊ	ÌåÓýÎ÷Â·	null	null	null	¿Í´å	>10 times per week	Female	30	1	4
247	ÌåÓýÎ÷	Line3	¹ð³Ç	Î÷ÀÊ	ÌåÓýÎ÷Â·	null	null	null	¿Í´å	1-2 times per week	Female	25	1	4
248	ÌåÓýÎ÷	Line3	³¤ÊÙÂ·	ÌåÓýÎ÷Â·	null	null	null	null	¿Í´å	1-2 times per week	Male	17	1	1
249	ÌåÓýÎ÷	Line3	Ñî»þ	ÌåÓýÎ÷Â·	null	null	null	null	¿Í´å	3-7 times per week	Female	13	2	2
250	ÌåÓýÎ÷	Line3	ÈËºÍ	ÌåÓýÎ÷Â·	null	null	null	null	¿Í´å	1-2 times per week	Male	16	2	2
251	ÌåÓýÎ÷	Line3	Í¬ºÍ	ÌåÓýÎ÷Â·	null	null	null	null	¿Í´å	1-2 times per week	Female	16	3	4
252	ÌåÓýÎ÷	Line3	¿Ó¿Ú	ÌåÓýÎ÷Â·	null	null	null	null	¿Í´å	3-7 times per week	Male	26	1	3
253	ÌåÓýÎ÷	Line3	³Â¼Òìô	ÌåÓýÎ÷Â·	null	null	null	null	¿Í´å	8-10 times per week	Female	30	3	3
254	ÌåÓýÎ÷	Line3	ÌåÓýÖÐÐÄ	ÌåÓýÎ÷Â·	¿Í´å	null	null	null	ÖÐ´ó	>10 times per week	Female	25	6	2
255	ÌåÓýÎ÷	Line3	¹ãÖÝ¶«Õ¾	ÌåÓýÎ÷Â·	¿Í´å	null	null	null	ÖÐ´ó	1-2 times per week	Female	40	3	2
256	ÌåÓýÎ÷	Line3	ÈËºÍ	ÌåÓýÎ÷Â·	¿Í´å	null	null	null	Ä¥µúÉ³	>10 times per week	Male	22	2	4
257	ÌåÓýÎ÷	Line3	ÑàÌÁ	ÌåÓýÎ÷Â·	¿Í´å	null	null	null	·ï»ËÐÂ´å	8-10 times per week	Male	38	1	3
258	ÌåÓýÎ÷	Line3	Î÷ÃÅ¿Ú	ÌåÓýÎ÷Â·	¿Í´å	null	null	null	Ä¥µúÉ³	8-10 times per week	Male	18	2	1
259	ÌåÓýÎ÷	Line3	¶«É½¿Ú	ÌåÓýÎ÷Â·	¿Í´å	null	null	null	³à¸Ú	1-2 times per week	Male	22	2	4
260	ÌåÓýÎ÷	Line3	Í¬ºÍ	ÌåÓýÎ÷Â·	¿Í´å	null	null	null	ðØ½­	8-10 times per week	Female	16	1	5
261	ÌåÓýÎ÷	Line3	¹ãÖÝ¶«Õ¾	ÌåÓýÎ÷Â·	¿Í´å	null	null	null	ðØ½­	1-2 times per week	Female	25	2	2
262	ÌåÓýÎ÷	Line3	Í¬ºÍ	ÌåÓýÎ÷Â·	¿Í´å	null	null	null	±¦¸Ú´óµÀ	>10 times per week	Female	20	2	4
263	ÌåÓýÎ÷	Line3	ÁÒÊ¿ÁêÔ°	ÌåÓýÎ÷Â·	¿Í´å	null	null	null	ÅÃÖÞ	8-10 times per week	Female	35	2	2
264	ÌåÓýÎ÷	Line3	ÑàÌÁ	ÌåÓýÎ÷Â·	Öé½­ÐÂ³Ç	null	null	null	³µÚéÄÏ	1-2 times per week	Male	20	1	2
265	ÌåÓýÎ÷	Line3	³Â¼Òìô	ÌåÓýÎ÷Â·	null	null	null	null	Öé½­ÐÂ³Ç	>10 times per week	Female	38	1	4
266	ÌåÓýÎ÷	Line3	Å©½²Ëù	ÌåÓýÎ÷Â·	null	null	null	null	Öé½­ÐÂ³Ç	>10 times per week	Female	21	1	2
267	ÌåÓýÎ÷	Line3	¿Ó¿Ú	ÌåÓýÎ÷Â·	null	null	null	null	Öé½­ÐÂ³Ç	>10 times per week	Female	27	2	1
268	ÌåÓýÎ÷	Line3	»ú³¡ÄÏ	ÌåÓýÎ÷Â·	null	null	null	null	Öé½­ÐÂ³Ç	8-10 times per week	Female	99	6	1
269	ÌåÓýÎ÷	Line3	Ã·»¨Ô°	ÌåÓýÎ÷Â·	null	null	null	null	Öé½­ÐÂ³Ç	>10 times per week	Female	22	2	2
270	ÌåÓýÎ÷	Line3	»¨µØÍå	ÌåÓýÎ÷Â·	null	null	null	null	Öé½­ÐÂ³Ç	3-7 times per week	Female	30	2	3
271	ÌåÓýÎ÷	Line3	Í¬ºÍ	¹ãÖÝ¶«Õ¾	ÌåÓýÎ÷Â·	null	null	null	Öé½­ÐÂ³Ç	>10 times per week	Female	99	6	4
272	ÌåÓýÎ÷	Line3	·¼´å	ÌåÓýÎ÷Â·	null	null	null	null	Öé½­ÐÂ³Ç	3-7 times per week	Female	99	2	1
273	ÌåÓýÎ÷	Line3	·¼´å	ÌåÓýÎ÷Â·	null	null	null	null	Öé½­ÐÂ³Ç	>10 times per week	Female	99	1	3
274	ÌåÓýÎ÷	Line3	³Â¼Òìô	ÌåÓýÎ÷Â·	null	null	null	null	Öé½­ÐÂ³Ç	1-2 times per week	Female	29	2	2
275	ÌåÓýÎ÷	Line3	¼ÍÄîÌÃ	¹«Ô°Ç°	ÌåÓýÎ÷Â·	null	null	null	Öé½­ÐÂ³Ç	8-10 times per week	Female	99	2	2
276	ÌåÓýÎ÷	Line3	ÈËºÍ	ÌåÓýÎ÷Â·	null	null	null	null	Öé½­ÐÂ³Ç	1-2 times per week	Male	22	2	5
277	ÌåÓýÎ÷	Line3	ÁÒÊ¿ÁêÔ°	ÌåÓýÎ÷Â·	null	null	null	null	Öé½­ÐÂ³Ç	8-10 times per week	Female	33	6	3
278	ÌåÓýÎ÷	Line3	·¼´å	ÌåÓýÎ÷Â·	null	null	null	null	Öé½­ÐÂ³Ç	>10 times per week	Female	27	2	1
279	ÌåÓýÎ÷	Line3	¹ãÖÝ¶«Õ¾	ÌåÓýÎ÷Â·	null	null	null	null	Öé½­ÐÂ³Ç	1-2 times per week	Female	17	3	3
280	ÌåÓýÎ÷	Line3	Í¬ºÍ	ÌåÓýÎ÷Â·	null	null	null	null	Öé½­ÐÂ³Ç	>10 times per week	Female	25	6	2
281	ÌåÓýÎ÷	Line3	ÁÖºÍÎ÷	ÌåÓýÎ÷Â·	null	null	null	null	Öé½­ÐÂ³Ç	1-2 times per week	Male	15	2	2
282	ÌåÓýÎ÷	Line3	ÁÒÊ¿ÁêÔ°	ÌåÓýÎ÷Â·	null	null	null	null	Öé½­ÐÂ³Ç	3-7 times per week	Female	13	6	3
283	ÌåÓýÎ÷	Line3	Î÷ÀÊ	ÌåÓýÎ÷Â·	null	null	null	null	Öé½­ÐÂ³Ç	>10 times per week	Male	32	1	4
284	ÌåÓýÎ÷	Line3	ÑàÌÁ	ÌåÓýÎ÷Â·	null	null	null	null	Öé½­ÐÂ³Ç	3-7 times per week	Male	21	1	1
285	ÌåÓýÎ÷	Line3	¾©ÏªÄÏ·½Ò½Ôº	ÌåÓýÎ÷Â·	null	null	null	null	Öé½­ÐÂ³Ç	8-10 times per week	Female	36	6	1
286	ÌåÓýÎ÷	Line3	ÓÀÌ©	ÌåÓýÎ÷Â·	null	null	null	null	Öé½­ÐÂ³Ç	>10 times per week	Male	25	2	4
287	ÌåÓýÎ÷	Line3	Î÷ÃÅ¿Ú	ÌåÓýÎ÷Â·	null	null	null	null	Öé½­ÐÂ³Ç	8-10 times per week	Female	35	6	5
288	ÌåÓýÎ÷	Line3	¾©ÏªÄÏ·½Ò½Ôº	ÌåÓýÎ÷Â·	null	null	null	null	Öé½­ÐÂ³Ç	>10 times per week	Female	25	2	3
289	ÌåÓýÎ÷	Line3	ÓÀÌ©	ÌåÓýÎ÷Â·	null	null	null	null	Öé½­ÐÂ³Ç	3-7 times per week	Male	30	1	4
290	ÌåÓýÎ÷	Line3	ÓÀÌ©	ÌåÓýÎ÷Â·	null	null	null	null	Öé½­ÐÂ³Ç	8-10 times per week	Female	25	2	2
291	ÌåÓýÎ÷	Line3	³Â¼Òìô	ÌåÓýÎ÷Â·	null	null	null	null	Öé½­ÐÂ³Ç	3-7 times per week	Female	21	1	2
292	ÌåÓýÎ÷	Line3	¿Ó¿Ú	ÌåÓýÎ÷Â·	null	null	null	null	Öé½­ÐÂ³Ç	>10 times per week	Male	27	2	3
293	ÌåÓýÎ÷	Line3	»ú³¡ÄÏ	ÌåÓýÎ÷Â·	null	null	null	null	Öé½­ÐÂ³Ç	1-2 times per week	Male	40	1	2
294	ÌåÓýÎ÷	Line3	ÁÖºÍÎ÷	ÌåÓýÎ÷Â·	Öé½­ÐÂ³Ç	null	null	null	¹ãÖÝ»ð³µÕ¾	3-7 times per week	Male	28	3	4
295	ÌåÓýÎ÷	Line3	ÑàÌÁ	ÌåÓýÎ÷Â·	null	null	null	null	Ñî»þ	>10 times per week	Female	25	5	1
296	ÌåÓýÎ÷	Line1	ÑàÌÁ	ÌåÓýÎ÷Â·	null	null	null	null	Ñî»þ	>10 times per week	Male	30	6	3
297	ÌåÓýÎ÷	Line1	Ê¯ÅÆÇÅ	ÌåÓýÎ÷Â·	null	null	null	null	Ñî»þ	1-2 times per week	Female	22	2	3
298	ÌåÓýÎ÷	Line1	ÎåÉ½	ÌåÓýÎ÷Â·	null	null	null	null	Ñî»þ	>10 times per week	Male	20	2	4
299	ÌåÓýÎ÷	Line3	ÌìºÓ¿ÍÔËÕ¾	ÌåÓýÎ÷Â·	null	null	null	null	Ñî»þ	>10 times per week	Female	15	1	1
300	ÌåÓýÎ÷	Line1	ÌìºÓ¿ÍÔËÕ¾	ÌåÓýÎ÷Â·	null	null	null	null	Ñî»þ	8-10 times per week	Female	25	6	3
301	ÌåÓýÎ÷	Line1	¾©ÏªÄÏ·½Ò½Ôº	ÌåÓýÎ÷Â·	null	null	null	null	Ñî»þ	>10 times per week	Female	23	3	3
302	ÌåÓýÎ÷	Line1	ÌìºÓ¿ÍÔËÕ¾	ÌåÓýÎ÷Â·	null	null	null	null	Ñî»þ	3-7 times per week	Male	27	2	3
303	ÌåÓýÎ÷	Line1	Öé½­ÐÂ³Ç	ÌåÓýÎ÷Â·	null	null	null	null	Ñî»þ	>10 times per week	Male	22	1	3
304	ÌåÓýÎ÷	Line3	·¬Ø®¹ã³¡	ÌåÓýÎ÷Â·	Ñî»þ	null	null	null	ÌÔ½ð	>10 times per week	Male	42	2	3
305	ÌåÓýÎ÷	Line3	ÈËºÍ	ÌåÓýÎ÷Â·	Öé½­ÐÂ³Ç	null	null	null	ÓãÖé	1-2 times per week	Female	16	1	3
306	ÌåÓýÎ÷	Line3	ÁÖºÍÎ÷	ÌåÓýÎ÷Â·	Öé½­ÐÂ³Ç	null	null	null	Ì¶´å	1-2 times per week	Male	99	1	1
307	ÌåÓýÎ÷	Line3	¼ÎºÌÍû¸Ú	ÌåÓýÎ÷Â·	Öé½­ÐÂ³Ç	null	null	null	ÎåÑòß—	3-7 times per week	Female	23	3	4
308	ÌåÓýÎ÷	Line3	¼ÎºÌÍû¸Ú	ÌåÓýÎ÷Â·	Öé½­ÐÂ³Ç	null	null	null	¿ÆÔÏÂ·	>10 times per week	Female	35	2	3
309	ÌåÓýÎ÷	Line3	ÑàÌÁ	ÌåÓýÎ÷Â·	Öé½­ÐÂ³Ç	null	null	null	¿ÆÔÏÂ·	3-7 times per week	Male	26	6	4
310	ÌåÓýÎ÷	Line1	Í¬ºÍ	ÌåÓýÎ÷Â·	Ñî»þ	null	null	null	Î÷´å	3-7 times per week	Female	18	1	5
311	ÌåÓýÎ÷	Line3	ÑàÌÁ	ÌåÓýÎ÷Â·	Öé½­ÐÂ³Ç	null	null	null	Ô±´å	>10 times per week	Male	28	1	2
312	ÌåÓýÎ÷	Line3	ÑàÌÁ	ÌåÓýÎ÷Â·	Öé½­ÐÂ³Ç	null	null	null	¿ÆÔÏÂ·	1-2 times per week	Male	17	2	3
313	ÌåÓýÎ÷	Line3	ÑàÌÁ	ÌåÓýÎ÷Â·	Öé½­ÐÂ³Ç	null	null	null	´óÉ³µØ	1-2 times per week	Male	15	2	1
314	ÌåÓýÎ÷	Line3	ÌìºÓ¿ÍÔËÕ¾	ÌåÓýÎ÷Â·	Ñî»þ	null	null	null	Ð¡±±	>10 times per week	Female	20	2	3
315	ÌåÓýÎ÷	Line1	ÎåÉ½	ÌåÓýÎ÷Â·	Ñî»þ	null	null	null	Çø×¯	>10 times per week	Male	26	6	5
316	ÌåÓýÎ÷	Line3	¹ãÖÝ¶«Õ¾	ÌåÓýÎ÷Â·	¿Í´å	ÍòÊ¤Î§	null	null	´óÑ§³ÇÄÏ	1-2 times per week	Male	27	3	1
317	ÌåÓýÎ÷	Line3	ÌåÓýÖÐÐÄ	ÌåÓýÎ÷Â·	¿Í´å	ÍòÊ¤Î§	null	null	´óÑ§³Ç±±	3-7 times per week	Male	18	2	1
318	ÌåÓýÎ÷	Line3	ÓÀÌ©	ÌåÓýÎ÷Â·	¿Í´å	ÍòÊ¤Î§	null	null	´óÑ§³Ç±±	1-2 times per week	Female	17	6	1
319	ÌåÓýÎ÷	Line3	Í¬ºÍ	ÌåÓýÎ÷Â·	¿Í´å	ÍòÊ¤Î§	null	null	Ê¯³ž	1-2 times per week	Male	21	2	3
320	ÌåÓýÎ÷	Line3	¼ÎºÌÍû¸Ú	ÌåÓýÎ÷Â·	Öé½­ÐÂ³Ç	³µÚéÄÏ	null	null	³µÚé	>10 times per week	Male	36	1	2
321	ÌåÓýÎ÷	Line3	Í¬ºÍ	ÌåÓýÎ÷Â·	¿Í´å	ÍòÊ¤Î§	null	null	½ðÖÞ	1-2 times per week	Female	15	1	1
322	ÌåÓýÎ÷	Line3	Í¬ºÍ	ÌåÓýÎ÷Â·	¿Í´å	ÍòÊ¤Î§	null	null	ÐÂÔì	1-2 times per week	Female	16	6	2
323	ÌåÓýÎ÷	Line3	¶«É½¿Ú	ÌåÓýÎ÷Â·	null	null	null	null	ÎåÉ½	3-7 times per week	Female	27	2	2
324	ÌåÓýÎ÷	Line3	¶«É½¿Ú	ÌåÓýÎ÷Â·	null	null	null	null	ÌìºÓ¿ÍÔËÕ¾	3-7 times per week	Male	15	3	4
325	ÌåÓýÎ÷	Line3	ÁÖºÍÎ÷	ÌåÓýÎ÷Â·	null	null	null	null	Ê¯ÅÆÇÅ	3-7 times per week	Female	26	2	4
326	ÌåÓýÎ÷	Line3	¶«É½¿Ú	ÌåÓýÎ÷Â·	null	null	null	null	»ªÊ¦	>10 times per week	Female	99	5	1
327	ÌåÓýÎ÷	Line3	³Â¼Òìô	ÌåÓýÎ÷Â·	null	null	null	null	¸Ú¶¥	>10 times per week	Female	30	5	4
328	ÌåÓýÎ÷	Line3	Ã·»¨Ô°	ÌåÓýÎ÷Â·	null	null	null	null	¸Ú¶¥	3-7 times per week	Female	21	6	1
329	ÌåÓýÎ÷	Line3	ÁÒÊ¿ÁêÔ°	ÌåÓýÎ÷Â·	null	null	null	null	ÌìºÓ¿ÍÔËÕ¾	>10 times per week	Female	19	3	2
330	ÌåÓýÎ÷	Line3	»ÆÉ³	ÌåÓýÎ÷Â·	null	null	null	null	ÌìºÓ¿ÍÔËÕ¾	>10 times per week	Female	24	3	3
331	ÌåÓýÎ÷	Line3	Ã·»¨Ô°	ÌåÓýÎ÷Â·	null	null	null	null	¸Ú¶¥	>10 times per week	Male	26	4	3
332	ÌåÓýÎ÷	Line3	ÁÒÊ¿ÁêÔ°	ÌåÓýÎ÷Â·	null	null	null	null	»ªÊ¦	>10 times per week	Female	45	2	3
333	ÌåÓýÎ÷	Line3	½­ÄÏÎ÷	¹«Ô°Ç°	ÌåÓýÎ÷Â·	null	null	null	ÌìºÓ¿ÍÔËÕ¾	>10 times per week	Female	24	2	3
334	ÌåÓýÎ÷	Line3	¹«Ô°Ç°	ÌåÓýÎ÷Â·	null	null	null	null	ÌìºÓ¿ÍÔËÕ¾	>10 times per week	Female	29	2	3
335	ÌåÓýÎ÷	Line3	¶«É½¿Ú	ÌåÓýÎ÷Â·	null	null	null	null	»ªÊ¦	>10 times per week	Male	25	4	2
336	ÌåÓýÎ÷	Line3	¶«É½¿Ú	ÌåÓýÎ÷Â·	null	null	null	null	»ªÊ¦	>10 times per week	Female	34	1	1
337	ÌåÓýÎ÷	Line3	ÁÒÊ¿ÁêÔ°	ÌåÓýÎ÷Â·	null	null	null	null	»ªÊ¦	>10 times per week	Female	31	1	4
338	ÌåÓýÎ÷	Line3	ÁÒÊ¿ÁêÔ°	ÌåÓýÎ÷Â·	null	null	null	null	ÌìºÓ¿ÍÔËÕ¾	1-2 times per week	Male	16	6	4
339	ÌåÓýÎ÷	Line3	¶«É½¿Ú	ÌåÓýÎ÷Â·	null	null	null	null	ÎåÉ½	>10 times per week	Female	25	5	2
340	ÌåÓýÎ÷	Line3	¹«Ô°Ç°	ÌåÓýÎ÷Â·	null	null	null	null	¸Ú¶¥	>10 times per week	Female	9	2	2
341	ÌåÓýÎ÷	Line3	¹ð³Ç	Î÷ÀÊ	ÌåÓýÎ÷Â·	null	null	null	»ªÊ¦	1-2 times per week	Male	28	1	2
342	ÌåÓýÎ÷	Line3	¿Ó¿Ú	ÌåÓýÎ÷Â·	null	null	null	null	ÊÐÇÅ	1-2 times per week	Male	25	1	1
343	ÌåÓýÎ÷	Line3	¶«É½¿Ú	ÌåÓýÎ÷Â·	null	null	null	null	Á¤œò	8-10 times per week	Male	99	6	4
344	ÌåÓýÎ÷	Line3	Å©½²Ëù	ÌåÓýÎ÷Â·	null	null	null	null	·¬Ø®¹ã³¡	3-7 times per week	Male	42	2	3
345	ÌåÓýÎ÷	Line3	ÈýÔªÀï	¹«Ô°Ç°	ÌåÓýÎ÷Â·	null	null	null	ÊÐÇÅ	3-7 times per week	Male	22	3	1
346	ÌåÓýÎ÷	Line3	¿Ó¿Ú	ÌåÓýÎ÷Â·	null	null	null	null	ÊÐÇÅ	1-2 times per week	Male	21	1	5
347	ÌåÓýÎ÷	Line3	ÓÀÌ©	ÌåÓýÎ÷Â·	null	null	null	null	ÏÃœò	>10 times per week	Male	23	2	2
348	ÌåÓýÎ÷	Line3	¹«Ô°Ç°	ÌåÓýÎ÷Â·	null	null	null	null	ººÏª³¤Â¡	>10 times per week	Female	24	2	3
349	ÌåÓýÎ÷	Line3	ÓÀÌ©	ÌåÓýÎ÷Â·	null	null	null	null	´óÊ¯	>10 times per week	Male	28	2	2
350	ÌåÓýÎ÷	Line3	¶«É½¿Ú	ÌåÓýÎ÷Â·	null	null	null	null	»ªÊ¦	8-10 times per week	Female	32	1	2
351	ÌåÓýÎ÷	Line3	Î÷ÃÅ¿Ú	ÌåÓýÎ÷Â·	null	null	null	null	ÊÐÇÅ	3-7 times per week	Female	25	6	3
352	ÌåÓýÎ÷	Line3	³Â¼Òìô	ÌåÓýÎ÷Â·	null	null	null	null	´óÌÁ	3-7 times per week	Male	16	1	4
353	ÌåÓýÎ÷	Line3	ÈËºÍ	ÌåÓýÎ÷Â·	null	null	null	null	·¬Ø®¹ã³¡	1-2 times per week	Female	19	2	3
354	ÌåÓýÎ÷	Line3	¶«É½¿Ú	ÌåÓýÎ÷Â·	null	null	null	null	´óÊ¯	1-2 times per week	Male	40	6	2
355	ÌåÓýÎ÷	Line3	ÌåÓýÖÐÐÄ	ÌåÓýÎ÷Â·	null	null	null	null	·¬Ø®¹ã³¡	3-7 times per week	Male	26	2	1
356	ÌåÓýÎ÷	Line3	ÓÀÌ©	ÌåÓýÎ÷Â·	null	null	null	null	´óÊ¯	3-7 times per week	Female	22	2	4
357	ÌåÓýÎ÷	Line3	»ÆÉ³	ÌåÓýÎ÷Â·	null	null	null	null	ººÏª³¤Â¡	3-7 times per week	Male	30	3	3
358	ÌåÓýÎ÷	Line3	Î÷ÃÅ¿Ú	ÌåÓýÎ÷Â·	null	null	null	null	ººÏª³¤Â¡	3-7 times per week	Female	25	1	3
359	ÌåÓýÎ÷	Line3	ÓÀÌ©	ÌåÓýÎ÷Â·	null	null	null	null	ÏÃœò	>10 times per week	Female	30	3	3
360	ÌåÓýÎ÷	Line3	¾©ÏªÄÏ·½Ò½Ôº	ÌåÓýÎ÷Â·	null	null	null	null	ÊÐÇÅ	8-10 times per week	Male	25	2	3
361	ÌåÓýÎ÷	Line3	ÁÖºÍÎ÷	ÌåÓýÎ÷Â·	null	null	null	null	·¬Ø®¹ã³¡	>10 times per week	Male	24	5	2
362	ÌåÓýÎ÷	Line3	¶«É½¿Ú	ÌåÓýÎ÷Â·	null	null	null	null	´óÌÁ	>10 times per week	Female	99	1	1
363	ÌåÓýÎ÷	Line3	¹«Ô°Ç°	ÌåÓýÎ÷Â·	null	null	null	null	´óÊ¯	1-2 times per week	Male	99	2	2
364	ÌåÓýÎ÷	Line3	ÓÀÌ©	ÌåÓýÎ÷Â·	null	null	null	null	´óÊ¯	1-2 times per week	Female	18	5	2
365	ÌåÓýÎ÷	Line3	ÈËºÍ	ÌåÓýÎ÷Â·	null	null	null	null	ÏÃœò	>10 times per week	Male	39	3	2
366	ÌåÓýÎ÷	Line3	ÌåÓýÖÐÐÄ	ÌåÓýÎ÷Â·	null	null	null	null	·¬Ø®¹ã³¡	>10 times per week	Female	30	6	5
367	ÌåÓýÎ÷	Line3	ÁÒÊ¿ÁêÔ°	ÌåÓýÎ÷Â·	null	null	null	null	ÊÐÇÅ	1-2 times per week	Female	22	1	4
368	ÌåÓýÎ÷	Line3	¹«Ô°Ç°	ÌåÓýÎ÷Â·	null	null	null	null	ÊÐÇÅ	>10 times per week	Female	25	2	3
369	ÌåÓýÎ÷	Line3	Í¬ºÍ	ÌåÓýÎ÷Â·	null	null	null	null	ººÏª³¤Â¡	>10 times per week	Female	99	3	1
370	ÌåÓýÎ÷	Line3	¼ÎºÌÍû¸Ú	ÌåÓýÎ÷Â·	null	null	null	null	»ªÊ¦	>10 times per week	Female	24	2	1
371	ÌåÓýÎ÷	Line3	¹«Ô°Ç°	ÌåÓýÎ÷Â·	null	null	null	null	Ê¯ÅÆÇÅ	>10 times per week	Female	25	2	2
372	ÌåÓýÎ÷	Line3	ÓÀÌ©	ÌåÓýÎ÷Â·	null	null	null	null	¸Ú¶¥	>10 times per week	Female	99	2	2
373	ÌåÓýÎ÷	Line3	³Â¼Òìô	ÌåÓýÎ÷Â·	null	null	null	null	Á¤œò	8-10 times per week	Male	17	2	1
374	ÌåÓýÎ÷	Line3	¹«Ô°Ç°	ÌåÓýÎ÷Â·	null	null	null	null	´óÊ¯	>10 times per week	Male	26	3	2
375	ÌåÓýÎ÷	Line3	»Æ±ß	¼ÎºÌÍû¸Ú	ÌåÓýÎ÷Â·	null	null	null	ººÏª³¤Â¡	>10 times per week	Male	26	1	2
376	ÌåÓýÎ÷	Line3	³¤ÊÙÂ·	ÌåÓýÎ÷Â·	null	null	null	null	ÊÐÇÅ	>10 times per week	Male	28	2	3
377	ÌåÓýÎ÷	Line3	¼ÎºÌÍû¸Ú	ÌåÓýÎ÷Â·	null	null	null	null	ÌìºÓ¿ÍÔËÕ¾	>10 times per week	Male	31	1	2
378	ÌåÓýÎ÷	Line3	ÈËºÍ	ÌåÓýÎ÷Â·	null	null	null	null	ÊÐÇÅ	1-2 times per week	Male	20	1	2
379	ÌåÓýÎ÷	Line3	ÁÒÊ¿ÁêÔ°	ÌåÓýÎ÷Â·	null	null	null	null	Ê¯ÅÆÇÅ	>10 times per week	Male	22	2	4
380	ÌåÓýÎ÷	Line3	ÄÏ¹ðÂ·	Î÷ÀÊ	ÌåÓýÎ÷Â·	null	null	null	ººÏª³¤Â¡	1-2 times per week	Male	16	2	1
381	ÌåÓýÎ÷	Line3	¿ýÆæÂ·	Î÷ÀÊ	ÌåÓýÎ÷Â·	null	null	null	ÊÐÇÅ	1-2 times per week	Male	24	2	4
382	ÌåÓýÎ÷	Line3	¹ãÖÝ¶«Õ¾	ÌåÓýÎ÷Â·	null	null	null	null	ÌìºÓ¿ÍÔËÕ¾	3-7 times per week	Male	30	1	2
383	ÌåÓýÎ÷	Line3	³¤ÊÙÂ·	ÌåÓýÎ÷Â·	null	null	null	null	ÊÐÇÅ	8-10 times per week	Male	25	1	3
384	ÌåÓýÎ÷	Line3	³Â¼Òìô	ÌåÓýÎ÷Â·	null	null	null	null	ÏÃœò	>10 times per week	Male	24	5	3
385	ÌåÓýÎ÷	Line3	Ñî»þ	ÌåÓýÎ÷Â·	null	null	null	null	·¬Ø®¹ã³¡	1-2 times per week	Female	16	1	4
386	ÌåÓýÎ÷	Line3	»Æ±ß	¼ÎºÌÍû¸Ú	ÌåÓýÎ÷Â·	null	null	null	·¬Ø®¹ã³¡	1-2 times per week	Male	18	2	3
387	ÌåÓýÎ÷	Line3	Ñî»þ	ÌåÓýÎ÷Â·	null	null	null	null	·¬Ø®¹ã³¡	3-7 times per week	Male	26	1	1
388	ÌåÓýÎ÷	Line3	Í¬ºÍ	ÌåÓýÎ÷Â·	null	null	null	null	·¬Ø®¹ã³¡	1-2 times per week	Male	16	2	3
389	ÌåÓýÎ÷	Line3	ÑàÌÁ	ÌåÓýÎ÷Â·	null	null	null	null	ÊÐÇÅ	>10 times per week	Male	28	2	1
390	ÌåÓýÎ÷	Line3	¹«Ô°Ç°	ÌåÓýÎ÷Â·	null	null	null	null	·¬Ø®¹ã³¡	>10 times per week	Female	23	2	1
391	ÌåÓýÎ÷	Line3	Î÷ÃÅ¿Ú	ÌåÓýÎ÷Â·	null	null	null	null	·¬Ø®¹ã³¡	>10 times per week	Female	24	3	4
392	ÌåÓýÎ÷	Line3	ÌåÓýÖÐÐÄ	ÌåÓýÎ÷Â·	null	null	null	null	ÏÃœò	>10 times per week	Female	27	3	2
393	ÌåÓýÎ÷	Line3	ÌåÓýÖÐÐÄ	ÌåÓýÎ÷Â·	null	null	null	null	´óÊ¯	8-10 times per week	Female	25	2	2
394	ÌåÓýÎ÷	Line3	ÓÀÌ©	ÌåÓýÎ÷Â·	null	null	null	null	·¬Ø®¹ã³¡	>10 times per week	Male	41	5	1
395	ÌåÓýÎ÷	Line3	¼ÎºÌÍû¸Ú	ÌåÓýÎ÷Â·	null	null	null	null	»ªÊ¦	3-7 times per week	Male	24	2	3
396	ÌåÓýÎ÷	Line3	Í¬ºÍ	ÌåÓýÎ÷Â·	null	null	null	null	»ªÊ¦	>10 times per week	Female	26	2	3
397	ÌåÓýÎ÷	Line3	Í¬ºÍ	ÌåÓýÎ÷Â·	null	null	null	null	Ê¯ÅÆÇÅ	>10 times per week	Female	27	4	3
398	ÌåÓýÎ÷	Line3	ÈýÔªÀï	¹«Ô°Ç°	ÌåÓýÎ÷Â·	null	null	null	Ê¯ÅÆÇÅ	>10 times per week	Male	20	3	2
399	ÌåÓýÎ÷	Line3	Ñî»þ	ÌåÓýÎ÷Â·	null	null	null	null	¸Ú¶¥	>10 times per week	Male	30	1	2
400	ÌåÓýÎ÷	Line3	Î÷ÃÅ¿Ú	ÌåÓýÎ÷Â·	null	null	null	null	¸Ú¶¥	8-10 times per week	Female	26	2	1
401	ÌåÓýÎ÷	Line3	ÂåÏª	¹«Ô°Ç°	ÌåÓýÎ÷Â·	null	null	null	»ªÊ¦	>10 times per week	Male	30	2	1
402	ÌåÓýÎ÷	Line3	Å©½²Ëù	ÌåÓýÎ÷Â·	null	null	null	null	¸Ú¶¥	3-7 times per week	Female	24	2	4
403	ÌåÓýÎ÷	Line3	Í¬ºÍ	ÌåÓýÎ÷Â·	null	null	null	null	¸Ú¶¥	8-10 times per week	Male	24	2	5
404	ÌåÓýÎ÷	Line3	¿Ó¿Ú	ÌåÓýÎ÷Â·	null	null	null	null	ÌìºÓ¿ÍÔËÕ¾	3-7 times per week	Male	23	3	2
405	ÌåÓýÎ÷	Line3	¶«É½¿Ú	ÌåÓýÎ÷Â·	null	null	null	null	Ê¯ÅÆÇÅ	3-7 times per week	Male	22	2	1
406	ÌåÓýÎ÷	Line3	Ñî»þ	ÌåÓýÎ÷Â·	null	null	null	null	Ê¯ÅÆÇÅ	>10 times per week	Female	25	2	2
407	ÌåÓýÎ÷	Line3	Å©½²Ëù	ÌåÓýÎ÷Â·	null	null	null	null	ÌìºÓ¿ÍÔËÕ¾	1-2 times per week	Male	20	2	1
408	ÌåÓýÎ÷	Line3	¹«Ô°Ç°	ÌåÓýÎ÷Â·	null	null	null	null	¸Ú¶¥	1-2 times per week	Female	23	5	4
409	ÌåÓýÎ÷	Line3	Í¬ºÍ	ÌåÓýÎ÷Â·	null	null	null	null	¸Ú¶¥	>10 times per week	Female	22	2	4
410	ÌåÓýÎ÷	Line3	ÁÒÊ¿ÁêÔ°	ÌåÓýÎ÷Â·	null	null	null	null	Ê¯ÅÆÇÅ	3-7 times per week	Female	24	2	2
411	ÌåÓýÎ÷	Line3	°×ÔÆ¹«Ô°	¹«Ô°Ç°	ÌåÓýÎ÷Â·	null	null	null	¸Ú¶¥	>10 times per week	Male	19	1	2
412	ÌåÓýÎ÷	Line3	°×ÔÆÎÄ»¯¹ã³¡	¹«Ô°Ç°	ÌåÓýÎ÷Â·	null	null	null	Ê¯ÅÆÇÅ	>10 times per week	Female	27	1	2
413	ÌåÓýÎ÷	Line3	Å©½²Ëù	ÌåÓýÎ÷Â·	null	null	null	null	¸Ú¶¥	8-10 times per week	Female	30	1	3
414	ÌåÓýÎ÷	Line3	½­ÄÏÎ÷	¹«Ô°Ç°	ÌåÓýÎ÷Â·	null	null	null	¸Ú¶¥	8-10 times per week	Female	28	2	2
415	ÌåÓýÎ÷	Line3	ÄÏÆÖ	¹«Ô°Ç°	ÌåÓýÎ÷Â·	null	null	null	Ê¯ÅÆÇÅ	8-10 times per week	Female	20	1	4
416	ÌåÓýÎ÷	Line3	¹ãÖÝ¶«Õ¾	ÌåÓýÎ÷Â·	null	null	null	null	¸Ú¶¥	1-2 times per week	Male	32	2	1
417	ÌåÓýÎ÷	Line3	Ñî»þ	ÌåÓýÎ÷Â·	null	null	null	null	ÌìºÓ¿ÍÔËÕ¾	1-2 times per week	Female	22	2	4
418	ÌåÓýÎ÷	Line3	¹ãÖÝ¶«Õ¾	ÌåÓýÎ÷Â·	null	null	null	null	ÌìºÓ¿ÍÔËÕ¾	3-7 times per week	Female	22	5	3
419	ÌåÓýÎ÷	Line3	¶«É½¿Ú	ÌåÓýÎ÷Â·	null	null	null	null	ÌìºÓ¿ÍÔËÕ¾	>10 times per week	Female	20	2	4
420	ÌåÓýÎ÷	Line3	³Â¼Òìô	ÌåÓýÎ÷Â·	null	null	null	null	Ê¯ÅÆÇÅ	>10 times per week	Female	25	1	3
421	ÌåÓýÎ÷	Line3	Í¬ºÍ	ÌåÓýÎ÷Â·	null	null	null	null	»ªÊ¦	3-7 times per week	Male	23	1	4
422	ÌåÓýÎ÷	Line3	ÂåÏª	¹«Ô°Ç°	ÌåÓýÎ÷Â·	null	null	null	Ê¯ÅÆÇÅ	8-10 times per week	Male	23	1	5
423	ÌåÓýÎ÷	Line3	»ÆÉ³	ÌåÓýÎ÷Â·	null	null	null	null	ÌìºÓ¿ÍÔËÕ¾	3-7 times per week	Male	19	2	3
424	ÌåÓýÎ÷	Line3	°×ÔÆ¹«Ô°	¹«Ô°Ç°	ÌåÓýÎ÷Â·	null	null	null	»ªÊ¦	8-10 times per week	Female	22	2	1
425	ÌåÓýÎ÷	Line3	½­ÄÏÎ÷	¹«Ô°Ç°	ÌåÓýÎ÷Â·	null	null	null	¸Ú¶¥	3-7 times per week	Male	26	3	5
426	ÌåÓýÎ÷	Line3	Í¬ºÍ	ÌåÓýÎ÷Â·	null	null	null	null	¸Ú¶¥	>10 times per week	Male	28	2	2
427	ÌåÓýÎ÷	Line3	ÁÖºÍÎ÷	ÌåÓýÎ÷Â·	null	null	null	null	Ê¯ÅÆÇÅ	3-7 times per week	Female	25	1	2
428	ÌåÓýÎ÷	Line3	Î÷ÀÊ	ÌåÓýÎ÷Â·	null	null	null	null	¸Ú¶¥	1-2 times per week	Female	20	6	1
429	ÌåÓýÎ÷	Line3	¿Ó¿Ú	ÌåÓýÎ÷Â·	null	null	null	null	»ªÊ¦	8-10 times per week	Male	25	2	2
430	ÌåÓýÎ÷	Line3	ÁÒÊ¿ÁêÔ°	ÌåÓýÎ÷Â·	null	null	null	null	»ªÊ¦	>10 times per week	Male	40	1	1
431	ÌåÓýÎ÷	Line3	Í¬ºÍ	ÌåÓýÎ÷Â·	null	null	null	null	¸Ú¶¥	>10 times per week	Male	21	2	3
432	ÌåÓýÎ÷	Line3	Ã·»¨Ô°	ÌåÓýÎ÷Â·	null	null	null	null	Ê¯ÅÆÇÅ	3-7 times per week	Female	53	1	3
433	ÌåÓýÎ÷	Line3	¹ãÖÝ¶«Õ¾	ÌåÓýÎ÷Â·	null	null	null	null	Ê¯ÅÆÇÅ	8-10 times per week	Male	23	2	1
434	ÌåÓýÎ÷	Line3	¼ÎºÌÍû¸Ú	ÌåÓýÎ÷Â·	null	null	null	null	»ªÊ¦	>10 times per week	Female	26	2	3
435	ÌåÓýÎ÷	Line3	³Â¼Òìô	ÌåÓýÎ÷Â·	null	null	null	null	»ªÊ¦	3-7 times per week	Male	33	2	1
436	ÌåÓýÎ÷	Line3	Î÷ÃÅ¿Ú	ÌåÓýÎ÷Â·	null	null	null	null	¸Ú¶¥	>10 times per week	Male	23	2	3
437	ÌåÓýÎ÷	Line3	¾©ÏªÄÏ·½Ò½Ôº	ÌåÓýÎ÷Â·	null	null	null	null	ÏÃœò	8-10 times per week	Male	25	2	2
438	ÌåÓýÎ÷	Line3	Î÷ÃÅ¿Ú	ÌåÓýÎ÷Â·	null	null	null	null	Á¤œò	3-7 times per week	Female	23	2	3
439	ÌåÓýÎ÷	Line3	ÁÒÊ¿ÁêÔ°	ÌåÓýÎ÷Â·	null	null	null	null	·¬Ø®¹ã³¡	8-10 times per week	Male	26	1	2
440	ÌåÓýÎ÷	Line3	º£Öé¹ã³¡	¹«Ô°Ç°	ÌåÓýÎ÷Â·	null	null	null	¸Ú¶¥	>10 times per week	Female	35	3	1
441	ÌåÓýÎ÷	Line3	ÁÖºÍÎ÷	ÌåÓýÎ÷Â·	null	null	null	null	Ê¯ÅÆÇÅ	>10 times per week	Female	23	2	3
442	ÌåÓýÎ÷	Line3	ÁÒÊ¿ÁêÔ°	ÌåÓýÎ÷Â·	null	null	null	null	Ê¯ÅÆÇÅ	3-7 times per week	Male	99	2	1
443	ÌåÓýÎ÷	Line3	Î÷ÀÊ	ÌåÓýÎ÷Â·	null	null	null	null	ÌìºÓ¿ÍÔËÕ¾	>10 times per week	Male	23	2	3
444	ÌåÓýÎ÷	Line3	»¨µØÍå	ÌåÓýÎ÷Â·	null	null	null	null	¸Ú¶¥	>10 times per week	Male	27	1	3
445	ÌåÓýÎ÷	Line3	Ñî»þ	ÌåÓýÎ÷Â·	null	null	null	null	ÎåÉ½	>10 times per week	Female	45	2	1
446	ÌåÓýÎ÷	Line3	¼ÎºÌÍû¸Ú	ÌåÓýÎ÷Â·	null	null	null	null	Ê¯ÅÆÇÅ	>10 times per week	Female	20	2	2
447	ÌåÓýÎ÷	Line3	ÈýÔªÀï	¹«Ô°Ç°	ÌåÓýÎ÷Â·	null	null	null	¸Ú¶¥	>10 times per week	Female	99	2	2
448	ÌåÓýÎ÷	Line3	ÈËºÍ	ÌåÓýÎ÷Â·	null	null	null	null	Ê¯ÅÆÇÅ	>10 times per week	Female	25	2	4
449	ÌåÓýÎ÷	Line3	ÓÀÌ©	ÌåÓýÎ÷Â·	null	null	null	null	¸Ú¶¥	>10 times per week	Male	23	2	1
450	ÌåÓýÎ÷	Line3	Î÷ÀÊ	ÌåÓýÎ÷Â·	null	null	null	null	¸Ú¶¥	>10 times per week	Male	25	2	1
451	ÌåÓýÎ÷	Line3	Ñî»þ	ÌåÓýÎ÷Â·	null	null	null	null	Ê¯ÅÆÇÅ	>10 times per week	Male	45	3	3
452	ÌåÓýÎ÷	Line3	¾©ÏªÄÏ·½Ò½Ôº	ÌåÓýÎ÷Â·	null	null	null	null	Ê¯ÅÆÇÅ	>10 times per week	Male	43	2	3
453	ÌåÓýÎ÷	Line3	»ÆÉ³	ÌåÓýÎ÷Â·	null	null	null	null	¸Ú¶¥	>10 times per week	Male	22	1	2
454	ÌåÓýÎ÷	Line3	·¼´å	ÌåÓýÎ÷Â·	null	null	null	null	Ê¯ÅÆÇÅ	>10 times per week	Female	34	2	3
455	ÌåÓýÎ÷	Line3	Î÷ÃÅ¿Ú	ÌåÓýÎ÷Â·	null	null	null	null	Ê¯ÅÆÇÅ	>10 times per week	Female	21	3	2
456	ÌåÓýÎ÷	Line3	ÁÒÊ¿ÁêÔ°	ÌåÓýÎ÷Â·	null	null	null	null	¸Ú¶¥	>10 times per week	Female	29	2	5
457	ÌåÓýÎ÷	Line3	¶«ÏþÄÏ	¹«Ô°Ç°	ÌåÓýÎ÷Â·	null	null	null	»ªÊ¦	>10 times per week	Female	99	2	2
458	ÌåÓýÎ÷	Line3	¶«ÏþÄÏ	¹«Ô°Ç°	ÌåÓýÎ÷Â·	null	null	null	ÌìºÓ¿ÍÔËÕ¾	8-10 times per week	Female	99	1	5
459	ÌåÓýÎ÷	Line3	»ÆÉ³	ÌåÓýÎ÷Â·	null	null	null	null	Ê¯ÅÆÇÅ	>10 times per week	Female	22	3	3
460	ÌåÓýÎ÷	Line3	ÆÕ¾ý±±Â·	Î÷ÀÊ	ÌåÓýÎ÷Â·	null	null	null	»ªÊ¦	>10 times per week	Male	29	2	4
461	ÌåÓýÎ÷	Line3	¼ÎºÌÍû¸Ú	ÌåÓýÎ÷Â·	null	null	null	null	Ê¯ÅÆÇÅ	>10 times per week	Female	99	1	3
462	ÌåÓýÎ÷	Line3	¼ÎºÌÍû¸Ú	ÌåÓýÎ÷Â·	null	null	null	null	»ªÊ¦	>10 times per week	Female	99	3	1
463	ÌåÓýÎ÷	Line3	ÁÒÊ¿ÁêÔ°	ÌåÓýÎ÷Â·	null	null	null	null	ÌìºÓ¿ÍÔËÕ¾	>10 times per week	Female	99	5	2
464	ÌåÓýÎ÷	Line3	¿Ó¿Ú	ÌåÓýÎ÷Â·	null	null	null	null	Ê¯ÅÆÇÅ	1-2 times per week	Female	25	3	2
465	ÌåÓýÎ÷	Line3	·¼´å	ÌåÓýÎ÷Â·	null	null	null	null	¸Ú¶¥	3-7 times per week	Female	23	1	3
466	ÌåÓýÎ÷	Line3	¶«É½¿Ú	ÌåÓýÎ÷Â·	null	null	null	null	ÎåÉ½	3-7 times per week	Female	20	2	1
467	ÌåÓýÎ÷	Line3	Ñî»þ	ÌåÓýÎ÷Â·	null	null	null	null	ÎåÉ½	>10 times per week	Female	32	2	1
468	ÌåÓýÎ÷	Line3	³Â¼Òìô	ÌåÓýÎ÷Â·	null	null	null	null	¸Ú¶¥	>10 times per week	Male	33	4	4
469	ÌåÓýÎ÷	Line3	¾©ÏªÄÏ·½Ò½Ôº	ÌåÓýÎ÷Â·	null	null	null	null	¸Ú¶¥	>10 times per week	Male	31	2	1
470	ÌåÓýÎ÷	Line3	Î÷ÃÅ¿Ú	ÌåÓýÎ÷Â·	null	null	null	null	¸Ú¶¥	>10 times per week	Male	31	2	4
471	ÌåÓýÎ÷	Line3	¶«É½¿Ú	ÌåÓýÎ÷Â·	null	null	null	null	»ªÊ¦	>10 times per week	Male	23	2	5
472	ÌåÓýÎ÷	Line3	Å©½²Ëù	ÌåÓýÎ÷Â·	null	null	null	null	»ªÊ¦	3-7 times per week	Female	30	3	4
473	ÌåÓýÎ÷	Line3	Ñî»þ	ÌåÓýÎ÷Â·	null	null	null	null	ÌìºÓ¿ÍÔËÕ¾	>10 times per week	Male	26	1	3
474	ÌåÓýÎ÷	Line3	»ú³¡ÄÏ	ÌåÓýÎ÷Â·	null	null	null	null	Ê¯ÅÆÇÅ	3-7 times per week	Male	28	2	4
475	ÌåÓýÎ÷	Line3	¹«Ô°Ç°	ÌåÓýÎ÷Â·	null	null	null	null	ÌìºÓ¿ÍÔËÕ¾	>10 times per week	Female	24	5	1
476	ÌåÓýÎ÷	Line3	³Â¼Òìô	ÌåÓýÎ÷Â·	null	null	null	null	ÊÐÇÅ	1-2 times per week	Female	24	1	1
477	ÌåÓýÎ÷	Line3	ÈËºÍ	ÌåÓýÎ÷Â·	null	null	null	null	ÌìºÓ¿ÍÔËÕ¾	3-7 times per week	Female	19	1	2
478	ÌåÓýÎ÷	Line3	·¼´å	ÌåÓýÎ÷Â·	null	null	null	null	ÎåÉ½	1-2 times per week	Male	22	2	3
479	ÌåÓýÎ÷	Line3	Ñî»þ	ÌåÓýÎ÷Â·	null	null	null	null	ÌìºÓ¿ÍÔËÕ¾	>10 times per week	Male	29	2	3
480	ÌåÓýÎ÷	Line3	Ñî»þ	ÌåÓýÎ÷Â·	null	null	null	null	»ªÊ¦	>10 times per week	Male	9	2	2
481	ÌåÓýÎ÷	Line3	Î÷ÃÅ¿Ú	ÌåÓýÎ÷Â·	null	null	null	null	ÌìºÓ¿ÍÔËÕ¾	3-7 times per week	Male	26	2	2
482	ÌåÓýÎ÷	Line3	Î÷ÀÊ	ÌåÓýÎ÷Â·	null	null	null	null	»ªÊ¦	3-7 times per week	Male	23	1	2
483	ÌåÓýÎ÷	Line3	¹«Ô°Ç°	ÌåÓýÎ÷Â·	null	null	null	null	ÌìºÓ¿ÍÔËÕ¾	>10 times per week	Male	29	5	3
484	ÌåÓýÎ÷	Line3	¹ãÖÝ¶«Õ¾	ÌåÓýÎ÷Â·	null	null	null	null	ÌìºÓ¿ÍÔËÕ¾	>10 times per week	Female	24	2	5
485	ÌåÓýÎ÷	Line3	»ÆÉ³	ÌåÓýÎ÷Â·	null	null	null	null	ÌìºÓ¿ÍÔËÕ¾	1-2 times per week	Female	33	2	4
486	ÌåÓýÎ÷	Line3	°×ÔÆ´óµÀ±±	ÌåÓýÎ÷Â·	null	null	null	null	ÎåÉ½	>10 times per week	Male	99	3	2
487	ÌåÓýÎ÷	Line3	¹ãÖÝ¶«Õ¾	ÌåÓýÎ÷Â·	null	null	null	null	¸Ú¶¥	>10 times per week	Male	99	2	2
488	ÌåÓýÎ÷	Line3	ÓÀÌ©	ÌåÓýÎ÷Â·	null	null	null	null	»ªÊ¦	>10 times per week	Male	22	2	3
489	ÌåÓýÎ÷	Line3	¼ÎºÌÍû¸Ú	ÌåÓýÎ÷Â·	null	null	null	null	¸Ú¶¥	8-10 times per week	Female	99	6	3
490	ÌåÓýÎ÷	Line3	»ú³¡ÄÏ	ÌåÓýÎ÷Â·	null	null	null	null	¸Ú¶¥	>10 times per week	Male	22	3	1
491	ÌåÓýÎ÷	Line3	º£Öé¹ã³¡	¹«Ô°Ç°	ÌåÓýÎ÷Â·	null	null	null	»ªÊ¦	1-2 times per week	Female	18	3	4
492	ÌåÓýÎ÷	Line3	Î÷ÃÅ¿Ú	ÌåÓýÎ÷Â·	null	null	null	null	ÌìºÓ¿ÍÔËÕ¾	>10 times per week	Female	20	1	3
493	ÌåÓýÎ÷	Line3	¹«Ô°Ç°	ÌåÓýÎ÷Â·	null	null	null	null	ÌìºÓ¿ÍÔËÕ¾	1-2 times per week	Male	18	5	3
494	ÌåÓýÎ÷	Line3	º£Öé¹ã³¡	¹«Ô°Ç°	ÌåÓýÎ÷Â·	null	null	null	ÎåÉ½	3-7 times per week	Male	17	1	2
495	ÌåÓýÎ÷	Line3	ÁÖºÍÎ÷	ÌåÓýÎ÷Â·	null	null	null	null	»ªÊ¦	3-7 times per week	Female	20	1	2
496	ÌåÓýÎ÷	Line3	¹«Ô°Ç°	ÌåÓýÎ÷Â·	null	null	null	null	ÌìºÓ¿ÍÔËÕ¾	>10 times per week	Female	24	2	2
497	ÌåÓýÎ÷	Line3	ÁÒÊ¿ÁêÔ°	ÌåÓýÎ÷Â·	null	null	null	null	ÌìºÓ¿ÍÔËÕ¾	3-7 times per week	Female	23	2	3
498	ÌåÓýÎ÷	Line3	¹«Ô°Ç°	ÌåÓýÎ÷Â·	null	null	null	null	¸Ú¶¥	3-7 times per week	Male	21	2	4
499	ÌåÓýÎ÷	Line3	¶«É½¿Ú	ÌåÓýÎ÷Â·	null	null	null	null	¸Ú¶¥	>10 times per week	Male	27	2	2
500	ÌåÓýÎ÷	Line3	³¤ÊÙÂ·	ÌåÓýÎ÷Â·	null	null	null	null	¸Ú¶¥	3-7 times per week	Male	32	3	3
501	ÌåÓýÎ÷	Line3	ÁÒÊ¿ÁêÔ°	ÌåÓýÎ÷Â·	null	null	null	null	ÎåÉ½	>10 times per week	Male	26	1	3
502	ÌåÓýÎ÷	Line3	Å©½²Ëù	ÌåÓýÎ÷Â·	null	null	null	null	»ªÊ¦	>10 times per week	Male	21	6	1
503	ÌåÓýÎ÷	Line3	Ð¡±±	Ñî»þ	ÌåÓýÎ÷Â·	null	null	null	¸Ú¶¥	>10 times per week	Female	26	2	1
504	ÌåÓýÎ÷	Line3	¹ãÖÝ¶«Õ¾	ÌåÓýÎ÷Â·	null	null	null	null	ÎåÉ½	>10 times per week	Female	21	2	2
505	ÌåÓýÎ÷	Line3	Î÷ÃÅ¿Ú	ÌåÓýÎ÷Â·	null	null	null	null	ÌìºÓ¿ÍÔËÕ¾	8-10 times per week	Female	23	2	5
506	ÌåÓýÎ÷	Line3	ÈýÔªÀï	¹«Ô°Ç°	ÌåÓýÎ÷Â·	null	null	null	¸Ú¶¥	3-7 times per week	Female	25	3	3
507	ÌåÓýÎ÷	Line1	ÌìºÓ¿ÍÔËÕ¾	ÌåÓýÎ÷Â·	¹«Ô°Ç°	null	null	null	ÈýÔªÀï	>10 times per week	Female	21	6	3
508	ÌåÓýÎ÷	Line1	ÌìºÓ¿ÍÔËÕ¾	ÌåÓýÎ÷Â·	null	null	null	null	¹«Ô°Ç°	3-7 times per week	Female	20	2	2
509	ÌåÓýÎ÷	Line3	ÊÐÇÅ	ÌåÓýÎ÷Â·	Ñî»þ	¹ãÖÝ»ð³µÕ¾	null	null	°×ÔÆ¹«Ô°	3-7 times per week	Female	20	2	4
510	ÌåÓýÎ÷	Line1	·¬Ø®¹ã³¡	ÌåÓýÎ÷Â·	¹«Ô°Ç°	null	null	null	Ô½Ðã¹«Ô°	8-10 times per week	Male	28	2	2
511	ÌåÓýÎ÷	Line1	·¬Ø®¹ã³¡	ÌåÓýÎ÷Â·	null	null	null	null	¹«Ô°Ç°	3-7 times per week	Female	28	3	1
512	ÌåÓýÎ÷	Line1	Á¤œò	ÌåÓýÎ÷Â·	null	null	null	null	¹«Ô°Ç°	>10 times per week	Female	21	2	3
513	ÌåÓýÎ÷	Line1	ÊÐÇÅ	ÌåÓýÎ÷Â·	null	null	null	null	¹«Ô°Ç°	1-2 times per week	Female	18	2	3
514	ÌåÓýÎ÷	Line1	Öé½­ÐÂ³Ç	ÌåÓýÎ÷Â·	¹«Ô°Ç°	null	null	null	º£Öé¹ã³¡	>10 times per week	Female	21	2	4
515	ÌåÓýÎ÷	Line1	ÌìºÓ¿ÍÔËÕ¾	ÌåÓýÎ÷Â·	null	null	null	null	¹«Ô°Ç°	3-7 times per week	Male	17	1	3
516	ÌåÓýÎ÷	Line1	ÌìºÓ¿ÍÔËÕ¾	ÌåÓýÎ÷Â·	¹«Ô°Ç°	null	null	null	º£Öé¹ã³¡	>10 times per week	Female	23	2	4
517	ÌåÓýÎ÷	Line1	ÌìºÓ¿ÍÔËÕ¾	ÌåÓýÎ÷Â·	null	null	null	null	¹«Ô°Ç°	3-7 times per week	Male	20	1	1
518	ÌåÓýÎ÷	Line1	·¬Ø®¹ã³¡	ÌåÓýÎ÷Â·	null	null	null	null	¹«Ô°Ç°	>10 times per week	Male	40	2	1
519	ÌåÓýÎ÷	Line1	ÎåÉ½	ÌåÓýÎ÷Â·	null	null	null	null	¹«Ô°Ç°	8-10 times per week	Female	23	2	3
520	ÌåÓýÎ÷	Line1	¸Ú¶¥	ÌåÓýÎ÷Â·	¹«Ô°Ç°	null	null	null	º£Öé¹ã³¡	>10 times per week	Male	25	2	4
521	ÌåÓýÎ÷	Line1	¸Ú¶¥	ÌåÓýÎ÷Â·	null	null	null	null	¹«Ô°Ç°	>10 times per week	Male	28	5	4
522	ÌåÓýÎ÷	Line1	Ê¯ÅÆÇÅ	ÌåÓýÎ÷Â·	null	null	null	null	¹«Ô°Ç°	1-2 times per week	Male	22	1	3
523	ÌåÓýÎ÷	Line1	ÁÖºÍÎ÷	ÌåÓýÎ÷Â·	¹«Ô°Ç°	null	null	null	ÈýÔªÀï	>10 times per week	Female	23	5	3
524	ÌåÓýÎ÷	Line1	Öé½­ÐÂ³Ç	ÌåÓýÎ÷Â·	null	null	null	null	¹«Ô°Ç°	>10 times per week	Male	21	1	5
525	ÌåÓýÎ÷	Line1	ÌìºÓ¿ÍÔËÕ¾	ÌåÓýÎ÷Â·	null	null	null	null	¹«Ô°Ç°	1-2 times per week	Male	20	5	1
526	ÌåÓýÎ÷	Line1	ÈËºÍ	ÌåÓýÎ÷Â·	null	null	null	null	¹«Ô°Ç°	>10 times per week	Male	36	3	3
527	ÌåÓýÎ÷	Line1	¸Ú¶¥	ÌåÓýÎ÷Â·	¹«Ô°Ç°	null	null	null	ÊÐ¶þ¹¬	3-7 times per week	Female	25	1	4
528	ÌåÓýÎ÷	Line1	ÁÖºÍÎ÷	ÌåÓýÎ÷Â·	null	null	null	null	¹«Ô°Ç°	8-10 times per week	Male	20	1	2
529	ÌåÓýÎ÷	Line3	ººÏª³¤Â¡	ÌåÓýÎ÷Â·	null	null	null	null	¹ãÖÝ¶«Õ¾	1-2 times per week	Male	30	2	4
530	ÌåÓýÎ÷	Line3	»Æ´å	³µÚéÄÏ	Öé½­ÐÂ³Ç	ÌåÓýÎ÷Â·	null	null	¹ãÖÝ¶«Õ¾	3-7 times per week	Male	27	2	3
531	ÌåÓýÎ÷	Line3	Ô±´å	Öé½­ÐÂ³Ç	ÌåÓýÎ÷Â·	null	null	null	¹ãÖÝ¶«Õ¾	3-7 times per week	Female	18	1	3
532	ÌåÓýÎ÷	Line3	ÌìºÓ¿ÍÔËÕ¾	ÌåÓýÎ÷Â·	null	null	null	null	¹ãÖÝ¶«Õ¾	3-7 times per week	Female	21	2	3
533	ÌåÓýÎ÷	Line3	ÎåÉ½	ÌåÓýÎ÷Â·	null	null	null	null	¹ãÖÝ¶«Õ¾	3-7 times per week	Female	26	2	3
534	ÌåÓýÎ÷	Line3	´óÑ§³ÇÄÏ	ÍòÊ¤Î§	¿Í´å	ÌåÓýÎ÷Â·	null	null	¹ãÖÝ¶«Õ¾	3-7 times per week	Male	41	1	1
535	ÌåÓýÎ÷	Line3	¸Ú¶¥	ÌåÓýÎ÷Â·	null	null	null	null	¹ãÖÝ¶«Õ¾	>10 times per week	Male	30	3	2
536	ÌåÓýÎ÷	Line1	Ñî»þ	ÌåÓýÎ÷Â·	null	null	null	null	¹ãÖÝ¶«Õ¾	8-10 times per week	Male	25	1	2
537	ÌåÓýÎ÷	Line1	¸Ú¶¥	ÌåÓýÎ÷Â·	null	null	null	null	¹ãÖÝ¶«Õ¾	>10 times per week	Female	37	2	2
538	ÌåÓýÎ÷	Line1	Öé½­ÐÂ³Ç	ÌåÓýÎ÷Â·	null	null	null	null	¹ãÖÝ¶«Õ¾	1-2 times per week	Male	25	2	4
539	ÌåÓýÎ÷	Line1	ÅÃÖÞ	¿Í´å	ÌåÓýÎ÷Â·	null	null	null	¹ãÖÝ¶«Õ¾	1-2 times per week	Male	26	2	2
540	ÌåÓýÎ÷	Line1	¿ÆÔÏÂ·	Öé½­ÐÂ³Ç	ÌåÓýÎ÷Â·	null	null	null	¹ãÖÝ¶«Õ¾	1-2 times per week	Male	25	2	4
541	ÌåÓýÎ÷	Line3	ÊÐÇÅ	ÌåÓýÎ÷Â·	null	null	null	null	¹ãÖÝ¶«Õ¾	>10 times per week	Female	26	1	1
542	ÌåÓýÎ÷	Line3	³à¸Ú	¿Í´å	ÌåÓýÎ÷Â·	null	null	null	¹ãÖÝ¶«Õ¾	>10 times per week	Female	31	5	1
543	ÌåÓýÎ÷	Line3	¸Ú¶¥	ÌåÓýÎ÷Â·	null	null	null	null	¹ãÖÝ¶«Õ¾	>10 times per week	Female	24	2	1
544	ÌåÓýÎ÷	Line3	¿Ó¿Ú	ÌåÓýÎ÷Â·	null	null	null	null	¹ãÖÝ¶«Õ¾	1-2 times per week	Male	22	3	3
545	ÌåÓýÎ÷	Line3	¸Ú¶¥	ÌåÓýÎ÷Â·	null	null	null	null	¹ãÖÝ¶«Õ¾	>10 times per week	Female	32	1	3
546	ÌåÓýÎ÷	Line3	¸Ú¶¥	ÌåÓýÎ÷Â·	null	null	null	null	¹ãÖÝ¶«Õ¾	1-2 times per week	Male	20	5	1
547	ÌåÓýÎ÷	Line3	¸Ú¶¥	ÌåÓýÎ÷Â·	null	null	null	null	¹ãÖÝ¶«Õ¾	>10 times per week	Male	18	2	1
548	ÌåÓýÎ÷	Line1	¸Ú¶¥	ÌåÓýÎ÷Â·	null	null	null	null	¹ãÖÝ¶«Õ¾	3-7 times per week	Female	23	5	2
549	ÌåÓýÎ÷	Line1	¸Ú¶¥	ÌåÓýÎ÷Â·	null	null	null	null	¹ãÖÝ¶«Õ¾	>10 times per week	Male	19	2	1
550	ÌåÓýÎ÷	Line3	Ïþ¸Û	¿Í´å	ÌåÓýÎ÷Â·	null	null	null	¹ãÖÝ¶«Õ¾	1-2 times per week	Male	49	1	3
551	ÌåÓýÎ÷	Line3	ÊÐÇÅ	ÌåÓýÎ÷Â·	null	null	null	null	¹ãÖÝ¶«Õ¾	>10 times per week	Female	17	2	4
552	ÌåÓýÎ÷	Line3	¿Í´å	ÌåÓýÎ÷Â·	null	null	null	null	¹ãÖÝ¶«Õ¾	3-7 times per week	Female	20	6	2
553	ÌåÓýÎ÷	Line3	»ªÊ¦	ÌåÓýÎ÷Â·	null	null	null	null	¹ãÖÝ¶«Õ¾	>10 times per week	Male	32	1	3
554	ÌåÓýÎ÷	Line3	Öé½­ÐÂ³Ç	ÌåÓýÎ÷Â·	null	null	null	null	¹ãÖÝ¶«Õ¾	>10 times per week	Female	22	4	1
555	ÌåÓýÎ÷	Line3	ÈýÏª	Öé½­ÐÂ³Ç	ÌåÓýÎ÷Â·	null	null	null	¹ãÖÝ¶«Õ¾	8-10 times per week	Female	24	2	3
556	ÌåÓýÎ÷	Line3	ÏÃœò	ÌåÓýÎ÷Â·	null	null	null	null	¹ãÖÝ¶«Õ¾	8-10 times per week	Female	24	5	4
557	ÌåÓýÎ÷	Line3	³µÚéÄÏ	Öé½­ÐÂ³Ç	ÌåÓýÎ÷Â·	null	null	null	¹ãÖÝ¶«Õ¾	8-10 times per week	Male	99	3	5
558	ÌåÓýÎ÷	Line3	ÏÃœò	ÌåÓýÎ÷Â·	null	null	null	null	¹ãÖÝ¶«Õ¾	>10 times per week	Male	26	3	1
559	ÌåÓýÎ÷	Line1	¸Ú¶¥	ÌåÓýÎ÷Â·	null	null	null	null	¹ãÖÝ¶«Õ¾	3-7 times per week	Female	18	2	4
560	ÌåÓýÎ÷	Line1	Öé½­ÐÂ³Ç	ÌåÓýÎ÷Â·	null	null	null	null	¹ãÖÝ¶«Õ¾	3-7 times per week	Female	15	2	4
561	ÌåÓýÎ÷	Line3	Í¬ºÍ	ÌåÓýÎ÷Â·	null	null	null	null	³¤ÊÙÂ·	3-7 times per week	Female	17	2	3
562	ÌåÓýÎ÷	Line3	¿Í´å	ÌåÓýÎ÷Â·	null	null	null	null	»ÆÉ³	1-2 times per week	Male	12	1	3
563	ÌåÓýÎ÷	Line1	»ªÊ¦	ÌåÓýÎ÷Â·	null	null	null	null	ÌåÓýÖÐÐÄ	>10 times per week	Female	24	4	5
564	ÌåÓýÎ÷	Line1	Öé½­ÐÂ³Ç	ÌåÓýÎ÷Â·	null	null	null	null	ÌåÓýÖÐÐÄ	>10 times per week	Female	29	2	2
565	ÌåÓýÎ÷	Line1	»ªÊ¦	ÌåÓýÎ÷Â·	null	null	null	null	ÁÒÊ¿ÁêÔ°	3-7 times per week	Male	22	1	4
566	ÌåÓýÎ÷	Line1	»ªÊ¦	ÌåÓýÎ÷Â·	null	null	null	null	Å©½²Ëù	1-2 times per week	Male	50	2	1
567	ÌåÓýÎ÷	Line1	Ê¯ÅÆÇÅ	ÌåÓýÎ÷Â·	null	null	null	null	Å©½²Ëù	>10 times per week	Female	23	2	3
568	ÌåÓýÎ÷	Line1	³µÚéÄÏ	Öé½­ÐÂ³Ç	ÌåÓýÎ÷Â·	null	null	null	ÌåÓýÖÐÐÄ	>10 times per week	Female	24	6	1
569	ÌåÓýÎ÷	Line1	¿Í´å	ÌåÓýÎ÷Â·	null	null	null	null	ÁÒÊ¿ÁêÔ°	3-7 times per week	Female	22	2	1
570	ÌåÓýÎ÷	Line1	ðØ½­	¿Í´å	ÌåÓýÎ÷Â·	null	null	null	ÌåÓýÖÐÐÄ	3-7 times per week	Female	21	1	4
571	ÌåÓýÎ÷	Line1	ÌìºÓ¿ÍÔËÕ¾	ÌåÓýÎ÷Â·	null	null	null	null	·¼´å	>10 times per week	Male	19	2	1
572	ÌåÓýÎ÷	Line1	Öé½­ÐÂ³Ç	ÌåÓýÎ÷Â·	null	null	null	null	ÌåÓýÖÐÐÄ	>10 times per week	Male	28	1	2
573	ÌåÓýÎ÷	Line1	ðØ½­	¿Í´å	ÌåÓýÎ÷Â·	null	null	null	¶«É½¿Ú	>10 times per week	Male	20	2	4
574	ÌåÓýÎ÷	Line1	ÓÀÌ©	ÌåÓýÎ÷Â·	null	null	null	null	¶«É½¿Ú	>10 times per week	Female	25	6	1
575	ÌåÓýÎ÷	Line1	ðØ½­	¿Í´å	ÌåÓýÎ÷Â·	null	null	null	ÌåÓýÖÐÐÄ	>10 times per week	Male	18	1	2
576	ÌåÓýÎ÷	Line1	´óÑ§³ÇÄÏ	ÍòÊ¤Î§	¿Í´å	ÌåÓýÎ÷Â·	null	null	ÌåÓýÖÐÐÄ	>10 times per week	Female	22	2	3
577	ÌåÓýÎ÷	Line1	´óÊ¯	ÌåÓýÎ÷Â·	null	null	null	null	ÌåÓýÖÐÐÄ	1-2 times per week	Female	17	6	2
578	ÌåÓýÎ÷	Line1	Ã·»¨Ô°	ÌåÓýÎ÷Â·	null	null	null	null	¶«É½¿Ú	>10 times per week	Male	36	2	3
579	ÌåÓýÎ÷	Line1	´óÊ¯	ÌåÓýÎ÷Â·	null	null	null	null	Î÷ÃÅ¿Ú	>10 times per week	Female	20	2	1
580	ÌåÓýÎ÷	Line1	ÌìºÓ¿ÍÔËÕ¾	ÌåÓýÎ÷Â·	null	null	null	null	Î÷ÃÅ¿Ú	>10 times per week	Male	23	2	4
581	ÌåÓýÎ÷	Line1	·¬Ø®¹ã³¡	ÌåÓýÎ÷Â·	null	null	null	null	³¤ÊÙÂ·	>10 times per week	Male	30	2	2
582	ÌåÓýÎ÷	Line1	ÓÀÌ©	ÌåÓýÎ÷Â·	null	null	null	null	Î÷ÃÅ¿Ú	>10 times per week	Female	27	4	3
583	ÌåÓýÎ÷	Line1	ÊÐÇÅ	ÌåÓýÎ÷Â·	null	null	null	null	ÌåÓýÖÐÐÄ	3-7 times per week	Male	26	3	2
584	ÌåÓýÎ÷	Line1	ººÏª³¤Â¡	ÌåÓýÎ÷Â·	null	null	null	null	ÌåÓýÖÐÐÄ	>10 times per week	Female	25	3	5
585	ÌåÓýÎ÷	Line1	ÁÖºÍÎ÷	ÌåÓýÎ÷Â·	null	null	null	null	¶«É½¿Ú	>10 times per week	Male	27	1	2
586	ÌåÓýÎ÷	Line1	ÏÃœò	ÌåÓýÎ÷Â·	null	null	null	null	Å©½²Ëù	3-7 times per week	Female	27	2	3
587	ÌåÓýÎ÷	Line1	»ªÊ¦	ÌåÓýÎ÷Â·	null	null	null	null	Å©½²Ëù	1-2 times per week	Female	21	2	3
588	ÌåÓýÎ÷	Line1	´óÊ¯	ÌåÓýÎ÷Â·	null	null	null	null	ÌåÓýÖÐÐÄ	>10 times per week	Female	22	3	4
589	ÌåÓýÎ÷	Line1	ÊÐÇÅ	ÌåÓýÎ÷Â·	null	null	null	null	ÌåÓýÖÐÐÄ	>10 times per week	Male	25	1	3
590	ÌåÓýÎ÷	Line1	¸Ú¶¥	ÌåÓýÎ÷Â·	null	null	null	null	Î÷ÃÅ¿Ú	>10 times per week	Male	19	2	4
591	ÌåÓýÎ÷	Line1	ÌìºÓ¿ÍÔËÕ¾	ÌåÓýÎ÷Â·	null	null	null	null	Å©½²Ëù	>10 times per week	Female	18	3	1
592	ÌåÓýÎ÷	Line1	ÎåÉ½	ÌåÓýÎ÷Â·	null	null	null	null	Î÷ÃÅ¿Ú	>10 times per week	Male	30	6	3
593	ÌåÓýÎ÷	Line1	Ê¯ÅÆÇÅ	ÌåÓýÎ÷Â·	null	null	null	null	ÌåÓýÖÐÐÄ	>10 times per week	Female	25	6	3
594	ÌåÓýÎ÷	Line1	ÎåÉ½	ÌåÓýÎ÷Â·	null	null	null	null	ÁÒÊ¿ÁêÔ°	1-2 times per week	Female	21	1	4
595	ÌåÓýÎ÷	Line1	ÓÀÌ©	ÌåÓýÎ÷Â·	null	null	null	null	»¨µØÍå	1-2 times per week	Female	16	2	4
596	ÌåÓýÎ÷	Line1	»ªÊ¦	ÌåÓýÎ÷Â·	null	null	null	null	Å©½²Ëù	>10 times per week	Male	40	2	2
597	ÌåÓýÎ÷	Line1	Ê¯ÅÆÇÅ	ÌåÓýÎ÷Â·	null	null	null	null	·¼´å	>10 times per week	Female	21	1	3
598	ÌåÓýÎ÷	Line1	¸Ú¶¥	ÌåÓýÎ÷Â·	null	null	null	null	³Â¼Òìô	8-10 times per week	Male	18	1	3
599	ÌåÓýÎ÷	Line1	Öé½­ÐÂ³Ç	ÌåÓýÎ÷Â·	null	null	null	null	»¨µØÍå	>10 times per week	Male	29	1	3
600	ÌåÓýÎ÷	Line1	»ªÊ¦	ÌåÓýÎ÷Â·	null	null	null	null	³Â¼Òìô	>10 times per week	Male	24	2	1
601	ÌåÓýÎ÷	Line1	·¬Ø®¹ã³¡	ÌåÓýÎ÷Â·	null	null	null	null	Î÷ÃÅ¿Ú	>10 times per week	Male	29	2	3
602	ÌåÓýÎ÷	Line1	ÁÖºÍÎ÷	ÌåÓýÎ÷Â·	null	null	null	null	¶«É½¿Ú	>10 times per week	Male	40	2	3
603	ÌåÓýÎ÷	Line1	ÊÐÇÅ	ÌåÓýÎ÷Â·	null	null	null	null	ÁÒÊ¿ÁêÔ°	1-2 times per week	Male	17	3	1
604	ÌåÓýÎ÷	Line1	·¬Ø®¹ã³¡	ÌåÓýÎ÷Â·	null	null	null	null	ÁÒÊ¿ÁêÔ°	8-10 times per week	Male	26	1	3
605	ÌåÓýÎ÷	Line1	»ªÊ¦	ÌåÓýÎ÷Â·	null	null	null	null	Å©½²Ëù	3-7 times per week	Male	21	2	3
606	ÌåÓýÎ÷	Line1	ðØ½­	¿Í´å	ÌåÓýÎ÷Â·	null	null	null	¶«É½¿Ú	1-2 times per week	Female	22	2	2
607	ÌåÓýÎ÷	Line1	ººÏª³¤Â¡	ÌåÓýÎ÷Â·	null	null	null	null	ÁÒÊ¿ÁêÔ°	>10 times per week	Male	27	2	3
608	ÌåÓýÎ÷	Line1	·¬Ø®¹ã³¡	ÌåÓýÎ÷Â·	null	null	null	null	³Â¼Òìô	>10 times per week	Male	27	6	2
609	ÌåÓýÎ÷	Line1	Ê¯ÅÆÇÅ	ÌåÓýÎ÷Â·	null	null	null	null	³Â¼Òìô	>10 times per week	Male	21	1	1
610	ÌåÓýÎ÷	Line1	Öé½­ÐÂ³Ç	ÌåÓýÎ÷Â·	null	null	null	null	¶«É½¿Ú	>10 times per week	Male	25	6	4
611	ÌåÓýÎ÷	Line1	¿Í´å	ÌåÓýÎ÷Â·	null	null	null	null	ÁÒÊ¿ÁêÔ°	>10 times per week	Male	23	5	2
612	ÌåÓýÎ÷	Line1	¿Í´å	ÌåÓýÎ÷Â·	null	null	null	null	¶«É½¿Ú	>10 times per week	Male	24	2	2
613	ÌåÓýÎ÷	Line1	¼ÎºÌÍû¸Ú	ÌåÓýÎ÷Â·	null	null	null	null	ÁÒÊ¿ÁêÔ°	>10 times per week	Female	26	2	3
614	ÌåÓýÎ÷	Line1	ÌìºÓ¿ÍÔËÕ¾	ÌåÓýÎ÷Â·	null	null	null	null	¶«É½¿Ú	3-7 times per week	Male	21	6	2
615	¿Í´å	Line8	³à¸Ú	¿Í´å	ÌåÓýÎ÷Â·	null	null	null	¼ÎºÌÍû¸Ú	>10 times per week	Male	17	2	1
616	¿Í´å	Line3	´óÑ§³ÇÄÏ	ÍòÊ¤Î§	¿Í´å	ÌåÓýÎ÷Â·	null	null	¼ÎºÌÍû¸Ú	3-7 times per week	Female	22	1	4
617	Öé½­ÐÂ³Ç	Line3	ÌåÓýÎ÷Â·	Öé½­ÐÂ³Ç	¹ãÖÝ»ð³µÕ¾	null	null	null	¼ÎºÌÍû¸Ú	>10 times per week	Male	26	2	2
618	Öé½­ÐÂ³Ç	Line3	ÈýÏª	Öé½­ÐÂ³Ç	ÌåÓýÎ÷Â·	null	null	null	¼ÎºÌÍû¸Ú	>10 times per week	Male	24	2	1
619	»ð³µÕ¾	Line2	œò¿Ú	¹ãÖÝ»ð³µÕ¾	null	null	null	null	¼ÎºÌÍû¸Ú	>10 times per week	Male	26	6	3
620	»ð³µÕ¾	Line2	œò¿Ú	¹ãÖÝ»ð³µÕ¾	null	null	null	null	¼ÎºÌÍû¸Ú	3-7 times per week	Male	18	2	1
621	»ð³µÕ¾	Line2	œò¿Ú	¹ãÖÝ»ð³µÕ¾	null	null	null	null	¼ÎºÌÍû¸Ú	>10 times per week	Male	16	2	1
622	»ð³µÕ¾	Line2	Ð¡±±	¹ãÖÝ»ð³µÕ¾	null	null	null	null	¼ÎºÌÍû¸Ú	>10 times per week	Female	15	2	2
623	»ð³µÕ¾	Line2	ÌÔ½ð	¹ãÖÝ»ð³µÕ¾	null	null	null	null	¼ÎºÌÍû¸Ú	1-2 times per week	Female	20	1	2
624	»ð³µÕ¾	Line2	œò¿Ú	¹ãÖÝ»ð³µÕ¾	null	null	null	null	¼ÎºÌÍû¸Ú	3-7 times per week	Male	24	1	2
625	»ð³µÕ¾	Line2	Ð¡±±	¹ãÖÝ»ð³µÕ¾	null	null	null	null	¼ÎºÌÍû¸Ú	>10 times per week	Male	28	1	2
626	»ð³µÕ¾	Line2	»Æ´å	³µÚéÄÏ	¹ãÖÝ»ð³µÕ¾	null	null	null	¼ÎºÌÍû¸Ú	>10 times per week	Female	16	2	3
627	»ð³µÕ¾	Line2	³µÚé	³µÚéÄÏ	¹ãÖÝ»ð³µÕ¾	null	null	null	¼ÎºÌÍû¸Ú	3-7 times per week	Male	26	2	5
628	»ð³µÕ¾	Line2	Ì¹Î²	¹ãÖÝ»ð³µÕ¾	null	null	null	null	¼ÎºÌÍû¸Ú	8-10 times per week	Female	28	6	2
629	»ð³µÕ¾	Line2	ÖÐÉ½°Ë	¹ãÖÝ»ð³µÕ¾	null	null	null	null	¼ÎºÌÍû¸Ú	1-2 times per week	Male	17	2	1
630	¹«Ô°Ç°	Line1	³¤ÊÙÂ·	¹«Ô°Ç°	null	null	null	null	¼ÎºÌÍû¸Ú	1-2 times per week	Female	23	2	2
631	¹«Ô°Ç°	Line2	¿Ó¿Ú	¹«Ô°Ç°	null	null	null	null	¼ÎºÌÍû¸Ú	1-2 times per week	Female	22	2	2
632	¹«Ô°Ç°	Line2	·¼´å	¹«Ô°Ç°	null	null	null	null	¼ÎºÌÍû¸Ú	>10 times per week	Male	25	1	2
633	¹«Ô°Ç°	Line2	×æÃí	Î÷ÀÊ	¹«Ô°Ç°	null	null	null	¼ÎºÌÍû¸Ú	1-2 times per week	Male	21	2	2
634	¹«Ô°Ç°	Line2	ÁÒÊ¿ÁêÔ°	¹«Ô°Ç°	null	null	null	null	¼ÎºÌÍû¸Ú	1-2 times per week	Male	15	2	1
635	¹«Ô°Ç°	Line2	Å©½²Ëù	¹«Ô°Ç°	null	null	null	null	¼ÎºÌÍû¸Ú	>10 times per week	Female	20	2	3
636	²ý¸Ú	Line2	³à¸Ú	²ý¸Ú	null	null	null	null	¼ÎºÌÍû¸Ú	>10 times per week	Male	35	2	4
637	²ý¸Ú	Line2	ÖÐ´ó	²ý¸Ú	null	null	null	null	¼ÎºÌÍû¸Ú	3-7 times per week	Female	32	2	2
638	²ý¸Ú	Line2	Ïþ¸Û	²ý¸Ú	null	null	null	null	¼ÎºÌÍû¸Ú	>10 times per week	Female	27	2	4
639	¹«Ô°Ç°	Line2	Î÷ÃÅ¿Ú	¹«Ô°Ç°	null	null	null	null	¼ÎºÌÍû¸Ú	>10 times per week	Male	40	2	3
640	¹«Ô°Ç°	Line2	Î÷ÃÅ¿Ú	¹«Ô°Ç°	null	null	null	null	¼ÎºÌÍû¸Ú	>10 times per week	Female	24	3	4
641	¿Í´å	Line3	ÐÂ¸Û¶«	¿Í´å	ÌåÓýÎ÷Â·	null	null	null	¾©ÏªÄÏ·½Ò½Ôº	3-7 times per week	Male	38	2	4
642	¿Í´å	Line3	ÅÃÖÞ	¿Í´å	ÌåÓýÎ÷Â·	null	null	null	Ã·»¨Ô°	>10 times per week	Male	21	1	3
643	¿Í´å	Line3	ÐÂ¸Û¶«	¿Í´å	ÌåÓýÎ÷Â·	null	null	null	°×ÔÆ´óµÀ±±	>10 times per week	Female	24	3	1
644	¿Í´å	Line3	ÐÂ¸Û¶«	¿Í´å	ÌåÓýÎ÷Â·	null	null	null	Í¬ºÍ	>10 times per week	Female	30	2	3
645	¿Í´å	Line3	±¦¸Ú´óµÀ	¿Í´å	ÌåÓýÎ÷Â·	null	null	null	Í¬ºÍ	>10 times per week	Female	33	5	4
646	¿Í´å	Line3	ÅÃÖÞ	¿Í´å	ÌåÓýÎ÷Â·	null	null	null	ÈËºÍ	>10 times per week	Male	23	1	3
647	¿Í´å	Line3	ÖÐ´ó	¿Í´å	ÌåÓýÎ÷Â·	null	null	null	ÁÖºÍÎ÷	8-10 times per week	Female	26	2	2
648	¿Í´å	Line3	ÐÂ¸Û¶«	¿Í´å	ÌåÓýÎ÷Â·	null	null	null	Ã·»¨Ô°	>10 times per week	Female	27	1	1
649	¿Í´å	Line8	ÐÂÔì	ÍòÊ¤Î§	¿Í´å	ÌåÓýÎ÷Â·	null	null	ÑàÌÁ	1-2 times per week	Male	21	2	2
650	Öé½­ÐÂ³Ç	Line3	Ô±´å	Öé½­ÐÂ³Ç	ÌåÓýÎ÷Â·	null	null	null	ÈËºÍ	3-7 times per week	Male	32	5	2
651	Öé½­ÐÂ³Ç	Line3	Çø×¯	Öé½­ÐÂ³Ç	ÌåÓýÎ÷Â·	null	null	null	ÓÀÌ©	>10 times per week	Male	28	5	1
652	Öé½­ÐÂ³Ç	Line3	ÓãÖé	Öé½­ÐÂ³Ç	ÌåÓýÎ÷Â·	null	null	null	ÓÀÌ©	8-10 times per week	Female	26	1	4
653	Öé½­ÐÂ³Ç	Line3	ÁÔµÂ	Öé½­ÐÂ³Ç	ÌåÓýÎ÷Â·	null	null	null	ÁÖºÍÎ÷	3-7 times per week	Female	33	2	3
654	Öé½­ÐÂ³Ç	Line3	Ô±´å	Öé½­ÐÂ³Ç	ÌåÓýÎ÷Â·	null	null	null	ÁÖºÍÎ÷	>10 times per week	Female	22	6	3
655	Öé½­ÐÂ³Ç	Line3	»Æ´å	³µÚéÄÏ	Öé½­ÐÂ³Ç	ÌåÓýÎ÷Â·	null	null	ÈËºÍ	3-7 times per week	Male	22	1	2
656	Öé½­ÐÂ³Ç	Line3	ÁÔµÂ	Öé½­ÐÂ³Ç	ÌåÓýÎ÷Â·	null	null	null	ÁÖºÍÎ÷	>10 times per week	Female	27	2	2
657	Öé½­ÐÂ³Ç	Line3	Ì¶´å	Öé½­ÐÂ³Ç	ÌåÓýÎ÷Â·	null	null	null	ÓÀÌ©	1-2 times per week	Female	20	2	5
658	Öé½­ÐÂ³Ç	Line3	·ÉÏè¹«Ô°	¹ãÖÝ»ð³µÕ¾	Öé½­ÐÂ³Ç	ÌåÓýÎ÷Â·	null	null	ÁÖºÍÎ÷	>10 times per week	Male	17	5	1
659	Öé½­ÐÂ³Ç	Line3	Ð¡±±	Öé½­ÐÂ³Ç	ÌåÓýÎ÷Â·	null	null	null	ÁÖºÍÎ÷	>10 times per week	Male	23	2	4
660	Öé½­ÐÂ³Ç	Line3	ÎåÑòß—	Öé½­ÐÂ³Ç	ÌåÓýÎ÷Â·	null	null	null	ÈËºÍ	3-7 times per week	Male	20	6	3
661	Öé½­ÐÂ³Ç	Line5	Ô±´å	Öé½­ÐÂ³Ç	ÌåÓýÎ÷Â·	null	null	null	ÁÖºÍÎ÷	>10 times per week	Female	24	1	2
662	Öé½­ÐÂ³Ç	Line3	Ô±´å	Öé½­ÐÂ³Ç	ÌåÓýÎ÷Â·	null	null	null	¾©ÏªÄÏ·½Ò½Ôº	3-7 times per week	Female	22	5	2
663	Öé½­ÐÂ³Ç	Line3	ÌÔ½ð	Öé½­ÐÂ³Ç	ÌåÓýÎ÷Â·	null	null	null	¾©ÏªÄÏ·½Ò½Ôº	>10 times per week	Female	30	3	2
664	Öé½­ÐÂ³Ç	Line3	ÎåÑòß—	Öé½­ÐÂ³Ç	ÌåÓýÎ÷Â·	null	null	null	¾©ÏªÄÏ·½Ò½Ôº	1-2 times per week	Male	23	2	2
665	Öé½­ÐÂ³Ç	Line3	Î÷´å	Öé½­ÐÂ³Ç	ÌåÓýÎ÷Â·	null	null	null	Ã·»¨Ô°	3-7 times per week	Female	20	1	5
666	Öé½­ÐÂ³Ç	Line3	ÌÔ½ð	Öé½­ÐÂ³Ç	ÌåÓýÎ÷Â·	null	null	null	¾©ÏªÄÏ·½Ò½Ôº	3-7 times per week	Female	24	5	2
667	Öé½­ÐÂ³Ç	Line3	ÌÔ½ð	Öé½­ÐÂ³Ç	ÌåÓýÎ÷Â·	null	null	null	Í¬ºÍ	>10 times per week	Female	32	2	2
668	Öé½­ÐÂ³Ç	Line5	ÊÐ¶þ¹¬	¹«Ô°Ç°	Ñî»þ	Öé½­ÐÂ³Ç	ÌåÓýÎ÷Â·	null	Ã·»¨Ô°	3-7 times per week	Female	22	3	4
669	Öé½­ÐÂ³Ç	Line5	Ì¶´å	Öé½­ÐÂ³Ç	ÌåÓýÎ÷Â·	null	null	null	Í¬ºÍ	>10 times per week	Male	15	2	3
670	ÍòÊ¤Î§	Line8	´óÑ§³Ç±±	ÍòÊ¤Î§	¿Í´å	ÌåÓýÎ÷Â·	null	null	ÈËºÍ	1-2 times per week	Female	16	1	3
671	³µÚéÄÏ	Line5	´óÑ§³ÇÄÏ	³µÚéÄÏ	Öé½­ÐÂ³Ç	ÌåÓýÎ÷Â·	null	null	»ú³¡ÄÏ	3-7 times per week	Male	19	1	3
672	³µÚéÄÏ	Line5	³µÚé	³µÚéÄÏ	Öé½­ÐÂ³Ç	ÌåÓýÎ÷Â·	null	null	Í¬ºÍ	3-7 times per week	Female	22	2	4
673	Ñî»þ	Line1	¶¯ÎïÔ°	Ñî»þ	ÌåÓýÎ÷Â·	null	null	null	Ã·»¨Ô°	>10 times per week	Male	30	3	1
674	Ñî»þ	Line1	¶¯ÎïÔ°	Ñî»þ	ÌåÓýÎ÷Â·	null	null	null	Í¬ºÍ	1-2 times per week	Female	23	3	3
675	Ñî»þ	#NULL!	Çø×¯	Ñî»þ	ÌåÓýÎ÷Â·	null	null	null	Ã·»¨Ô°	>10 times per week	Female	30	5	3
676	Ñî»þ	#NULL!	Çø×¯	Ñî»þ	¹ãÖÝ¶«Õ¾	null	null	null	Ã·»¨Ô°	3-7 times per week	Male	25	2	1
677	Ñî»þ	#NULL!	¶¯ÎïÔ°	Ñî»þ	ÌåÓýÎ÷Â·	null	null	null	ÁÖºÍÎ÷	3-7 times per week	Female	22	1	3
678	Ñî»þ	#NULL!	ÌÔ½ð	Ñî»þ	ÌåÓýÎ÷Â·	null	null	null	ÁÖºÍÎ÷	>10 times per week	Male	26	2	4
679	Ñî»þ	#NULL!	Çø×¯	Ñî»þ	ÌåÓýÎ÷Â·	null	null	null	ÈËºÍ	3-7 times per week	Female	25	1	2
680	Î÷ÀÊ	Line1	ÆÕ¾ý±±Â·	Î÷ÀÊ	¹ãÖÝ¶«Õ¾	null	null	null	ÑàÌÁ	1-2 times per week	Male	20	2	1
681	Î÷ÀÊ	Line1	¹ð³Ç	Î÷ÀÊ	¹ãÖÝ¶«Õ¾	null	null	null	ÑàÌÁ	1-2 times per week	Female	34	1	3
682	Î÷ÀÊ	Line1	Ç§µÆºþ	Î÷ÀÊ	ÌåÓýÎ÷Â·	null	null	null	Í¬ºÍ	>10 times per week	Male	22	2	4
683	Î÷ÀÊ	Line1	×æÃí	Î÷ÀÊ	ÌåÓýÎ÷Â·	null	null	null	ÓÀÌ©	1-2 times per week	Female	17	2	4
684	¼ÎºÌÍû¸Ú	Line3	Ð¡±±	¹ãÖÝ»ð³µÕ¾	¼ÎºÌÍû¸Ú	null	null	null	ÈËºÍ	3-7 times per week	Male	23	2	1
685	¼ÎºÌÍû¸Ú	Line3	»Æ±ß	¼ÎºÌÍû¸Ú	null	null	null	null	ÓÀÌ©	>10 times per week	Male	26	2	1
686	¼ÎºÌÍû¸Ú	Line3	¹ãÖÝÄÏÕ¾	¼ÎºÌÍû¸Ú	null	null	null	null	ÓÀÌ©	>10 times per week	Male	23	2	3
687	¼ÎºÌÍû¸Ú	Line3	½­ÏÄ	¼ÎºÌÍû¸Ú	null	null	null	null	ÓÀÌ©	>10 times per week	Male	22	2	2
688	¼ÎºÌÍû¸Ú	Line3	ÂåÏª	¼ÎºÌÍû¸Ú	null	null	null	null	Í¬ºÍ	>10 times per week	Male	23	2	2
689	¼ÎºÌÍû¸Ú	Line3	ÈýÔªÀï	¼ÎºÌÍû¸Ú	null	null	null	null	¾©ÏªÄÏ·½Ò½Ôº	1-2 times per week	Male	21	2	3
690	¼ÎºÌÍû¸Ú	Line3	½­ÏÄ	¼ÎºÌÍû¸Ú	null	null	null	null	ÑàÌÁ	1-2 times per week	Female	20	1	2
691	¼ÎºÌÍû¸Ú	Line3	»Æ±ß	¼ÎºÌÍû¸Ú	null	null	null	null	°×ÔÆ´óµÀ±±	>10 times per week	Male	32	3	4
692	¼ÎºÌÍû¸Ú	Line3	»Æ±ß	¼ÎºÌÍû¸Ú	null	null	null	null	ÓÀÌ©	>10 times per week	Male	20	1	1
693	¼ÎºÌÍû¸Ú	Line3	°×ÔÆÎÄ»¯¹ã³¡	¼ÎºÌÍû¸Ú	null	null	null	null	¾©ÏªÄÏ·½Ò½Ôº	>10 times per week	Male	28	1	3
694	¼ÎºÌÍû¸Ú	Line3	½­ÏÄ	¼ÎºÌÍû¸Ú	null	null	null	null	°×ÔÆ´óµÀ±±	>10 times per week	Male	24	2	3
695	¼ÎºÌÍû¸Ú	Line3	°×ÔÆÎÄ»¯¹ã³¡	¼ÎºÌÍû¸Ú	null	null	null	null	ÁÖºÍÎ÷	>10 times per week	Female	23	2	5
696	¼ÎºÌÍû¸Ú	Line3	·ÉÏè¹«Ô°	¼ÎºÌÍû¸Ú	null	null	null	null	ÈËºÍ	>10 times per week	Male	22	1	4
697	¼ÎºÌÍû¸Ú	Line3	Î÷´å	¹ãÖÝ»ð³µÕ¾	¼ÎºÌÍû¸Ú	null	null	null	¾©ÏªÄÏ·½Ò½Ôº	>10 times per week	Male	28	2	2
698	¼ÎºÌÍû¸Ú	Line3	¹ãÖÝ»ð³µÕ¾	¼ÎºÌÍû¸Ú	null	null	null	null	Í¬ºÍ	>10 times per week	Male	24	2	2
699	¼ÎºÌÍû¸Ú	Line3	ÈýÔªÀï	¼ÎºÌÍû¸Ú	null	null	null	null	Í¬ºÍ	>10 times per week	Female	27	1	2
700	¼ÎºÌÍû¸Ú	Line3	²ý¸Ú	¼ÎºÌÍû¸Ú	null	null	null	null	ÓÀÌ©	>10 times per week	Female	23	2	1
701	¼ÎºÌÍû¸Ú	Line3	½­Ì©Â·	¼ÎºÌÍû¸Ú	null	null	null	null	Í¬ºÍ	3-7 times per week	Female	34	2	2
702	¼ÎºÌÍû¸Ú	Line3	½­ÏÄ	¼ÎºÌÍû¸Ú	null	null	null	null	Í¬ºÍ	>10 times per week	Male	43	1	1
703	¼ÎºÌÍû¸Ú	Line3	·ÉÏè¹«Ô°	¼ÎºÌÍû¸Ú	null	null	null	null	»ú³¡ÄÏ	3-7 times per week	Male	26	5	4
704	¼ÎºÌÍû¸Ú	Line3	³¤ÊÙÂ·	¹«Ô°Ç°	¼ÎºÌÍû¸Ú	null	null	null	°×ÔÆ´óµÀ±±	>10 times per week	Female	16	2	1
705	¼ÎºÌÍû¸Ú	Line3	ÈýÔªÀï	¼ÎºÌÍû¸Ú	null	null	null	null	Í¬ºÍ	>10 times per week	Male	99	1	1
706	¼ÎºÌÍû¸Ú	Line3	½­ÏÄ	¼ÎºÌÍû¸Ú	null	null	null	null	Í¬ºÍ	>10 times per week	Male	99	1	2
707	¼ÎºÌÍû¸Ú	Line3	¹«Ô°Ç°	¼ÎºÌÍû¸Ú	null	null	null	null	°×ÔÆ´óµÀ±±	>10 times per week	Male	25	2	4
708	¼ÎºÌÍû¸Ú	Line3	Î÷´å	¹ãÖÝ»ð³µÕ¾	¼ÎºÌÍû¸Ú	null	null	null	ÈËºÍ	3-7 times per week	Male	32	3	2
709	¼ÎºÌÍû¸Ú	Line3	ÈýÔªÀï	¼ÎºÌÍû¸Ú	null	null	null	null	»ú³¡ÄÏ	1-2 times per week	Male	29	5	1
710	¼ÎºÌÍû¸Ú	Line3	ÌÔ½ð	¹ãÖÝ»ð³µÕ¾	¼ÎºÌÍû¸Ú	null	null	null	ÈËºÍ	>10 times per week	Male	23	2	1
711	¼ÎºÌÍû¸Ú	Line3	Çø×¯	¹ãÖÝ»ð³µÕ¾	¼ÎºÌÍû¸Ú	null	null	null	Í¬ºÍ	>10 times per week	Female	27	5	1
712	¼ÎºÌÍû¸Ú	Line3	Çø×¯	¹ãÖÝ»ð³µÕ¾	¼ÎºÌÍû¸Ú	null	null	null	Í¬ºÍ	>10 times per week	Female	27	3	5
713	¼ÎºÌÍû¸Ú	Line3	½­ÏÄ	¼ÎºÌÍû¸Ú	null	null	null	null	Ã·»¨Ô°	3-7 times per week	Female	30	2	3
714	¼ÎºÌÍû¸Ú	Line3	¶¯ÎïÔ°	¹ãÖÝ»ð³µÕ¾	¼ÎºÌÍû¸Ú	null	null	null	ÓÀÌ©	>10 times per week	Male	28	2	3
715	¼ÎºÌÍû¸Ú	Line3	·ÉÏè¹«Ô°	¼ÎºÌÍû¸Ú	null	null	null	null	Í¬ºÍ	>10 times per week	Female	23	2	4
716	¼ÎºÌÍû¸Ú	Line3	¹ãÖÝ»ð³µÕ¾	¼ÎºÌÍû¸Ú	null	null	null	null	°×ÔÆ´óµÀ±±	>10 times per week	Female	28	2	1
717	¼ÎºÌÍû¸Ú	Line2	¹ãÖÝ»ð³µÕ¾	¼ÎºÌÍû¸Ú	null	null	null	null	ÈËºÍ	1-2 times per week	Male	29	1	3
718	¼ÎºÌÍû¸Ú	Line3	¼ÍÄîÌÃ	¼ÎºÌÍû¸Ú	null	null	null	null	°×ÔÆ´óµÀ±±	>10 times per week	Female	27	2	1
719	¼ÎºÌÍû¸Ú	Line3	ÈýÔªÀï	¼ÎºÌÍû¸Ú	null	null	null	null	ÓÀÌ©	>10 times per week	Female	25	2	2
720	¼ÎºÌÍû¸Ú	Line3	¹«Ô°Ç°	¼ÎºÌÍû¸Ú	null	null	null	null	Áú¹é	1-2 times per week	Female	20	1	5
721	¼ÎºÌÍû¸Ú	Line3	¶¯ÎïÔ°	¹ãÖÝ»ð³µÕ¾	¼ÎºÌÍû¸Ú	null	null	null	Áú¹é	>10 times per week	Male	24	1	1
722	¼ÎºÌÍû¸Ú	Line3	°×ÔÆÎÄ»¯¹ã³¡	¼ÎºÌÍû¸Ú	null	null	null	null	ÈËºÍ	>10 times per week	Female	30	2	2
723	¼ÎºÌÍû¸Ú	Line3	ÈýÔªÀï	¼ÎºÌÍû¸Ú	null	null	null	null	ÈËºÍ	>10 times per week	Female	22	6	5
724	¼ÎºÌÍû¸Ú	Line3	·ÉÏè¹«Ô°	¼ÎºÌÍû¸Ú	null	null	null	null	»ú³¡ÄÏ	>10 times per week	Female	20	1	3
725	¼ÎºÌÍû¸Ú	Line3	½­ÏÄ	¼ÎºÌÍû¸Ú	null	null	null	null	ÈËºÍ	>10 times per week	Male	27	5	2
726	¼ÎºÌÍû¸Ú	Line3	°×ÔÆ¹«Ô°	¼ÎºÌÍû¸Ú	null	null	null	null	Áú¹é	>10 times per week	Male	24	2	3
727	¼ÎºÌÍû¸Ú	Line3	¹«Ô°Ç°	¼ÎºÌÍû¸Ú	null	null	null	null	ÈËºÍ	>10 times per week	Female	27	6	1
728	¼ÎºÌÍû¸Ú	Line3	°×ÔÆ¹«Ô°	¼ÎºÌÍû¸Ú	null	null	null	null	ÈËºÍ	>10 times per week	Male	30	1	3
729	¼ÎºÌÍû¸Ú	Line3	°×ÔÆÎÄ»¯¹ã³¡	¼ÎºÌÍû¸Ú	null	null	null	null	»ú³¡ÄÏ	3-7 times per week	Male	23	2	1
730	¼ÎºÌÍû¸Ú	Line3	±¦¸Ú´óµÀ	²ý¸Ú	¼ÎºÌÍû¸Ú	null	null	null	»ú³¡ÄÏ	3-7 times per week	Female	25	5	4
731	¼ÎºÌÍû¸Ú	Line3	Ïô¸Ú	¼ÎºÌÍû¸Ú	null	null	null	null	ÈËºÍ	>10 times per week	Male	33	1	4
732	¼ÎºÌÍû¸Ú	Line3	²ý¸Ú	¼ÎºÌÍû¸Ú	null	null	null	null	»ú³¡ÄÏ	3-7 times per week	Male	49	6	2
733	¼ÎºÌÍû¸Ú	Line3	Ïô¸Ú	¼ÎºÌÍû¸Ú	null	null	null	null	»ú³¡ÄÏ	3-7 times per week	Female	35	3	2
734	¼ÎºÌÍû¸Ú	Line3	³Â¼Òìô	¹«Ô°Ç°	¼ÎºÌÍû¸Ú	null	null	null	»ú³¡ÄÏ	>10 times per week	Male	23	1	3
735	¼ÎºÌÍû¸Ú	Line3	·ÉÏè¹«Ô°	¼ÎºÌÍû¸Ú	null	null	null	null	ÈËºÍ	3-7 times per week	Male	27	2	1
736	¼ÎºÌÍû¸Ú	Line3	°×ÔÆ¹«Ô°	¼ÎºÌÍû¸Ú	null	null	null	null	»ú³¡ÄÏ	8-10 times per week	Female	25	1	2
737	¼ÎºÌÍû¸Ú	Line3	¹ãÖÝ»ð³µÕ¾	¼ÎºÌÍû¸Ú	null	null	null	null	ÈËºÍ	1-2 times per week	Male	30	2	1
738	¼ÎºÌÍû¸Ú	Line3	¿ýÆæÂ·	Î÷ÀÊ	¹«Ô°Ç°	¼ÎºÌÍû¸Ú	null	null	ÈËºÍ	1-2 times per week	Male	25	2	4
739	¼ÎºÌÍû¸Ú	Line3	¹ãÖÝ»ð³µÕ¾	¼ÎºÌÍû¸Ú	null	null	null	null	ÈËºÍ	1-2 times per week	Male	27	2	4
740	¼ÎºÌÍû¸Ú	Line3	³à¸Ú	²ý¸Ú	¼ÎºÌÍû¸Ú	null	null	null	ÈËºÍ	8-10 times per week	Male	21	1	4
741	¼ÎºÌÍû¸Ú	Line3	³¤ÊÙÂ·	¹«Ô°Ç°	¼ÎºÌÍû¸Ú	null	null	null	Áú¹é	>10 times per week	Male	20	6	5
742	¼ÎºÌÍû¸Ú	Line3	¿ýÆæÂ·	Î÷ÀÊ	¹«Ô°Ç°	¼ÎºÌÍû¸Ú	null	null	Áú¹é	1-2 times per week	Male	25	6	4
743	¼ÎºÌÍû¸Ú	Line3	º£Öé¹ã³¡	¼ÎºÌÍû¸Ú	null	null	null	null	Áú¹é	3-7 times per week	Male	23	1	3
744	¼ÎºÌÍû¸Ú	Line3	Î÷³¡	¹ãÖÝ»ð³µÕ¾	¼ÎºÌÍû¸Ú	null	null	null	»ú³¡ÄÏ	1-2 times per week	Female	36	2	2
745	¼ÎºÌÍû¸Ú	Line3	°×ÔÆÎÄ»¯¹ã³¡	¼ÎºÌÍû¸Ú	null	null	null	null	Áú¹é	3-7 times per week	Male	24	2	3
746	¼ÎºÌÍû¸Ú	Line3	¹ãÖÝ»ð³µÕ¾	¼ÎºÌÍû¸Ú	null	null	null	null	ÈËºÍ	3-7 times per week	Male	32	1	4
747	¼ÎºÌÍû¸Ú	Line3	¹ãÖÝ»ð³µÕ¾	¼ÎºÌÍû¸Ú	null	null	null	null	ÈËºÍ	3-7 times per week	Male	24	2	1
748	¼ÎºÌÍû¸Ú	Line3	ÈýÔªÀï	¼ÎºÌÍû¸Ú	null	null	null	null	Áú¹é	3-7 times per week	Female	23	2	1
749	¼ÎºÌÍû¸Ú	Line3	¹ãÖÝ»ð³µÕ¾	¼ÎºÌÍû¸Ú	null	null	null	null	Áú¹é	>10 times per week	Female	99	4	5
750	¼ÎºÌÍû¸Ú	Line3	°×ÔÆÎÄ»¯¹ã³¡	¼ÎºÌÍû¸Ú	null	null	null	null	ÈËºÍ	3-7 times per week	Female	27	1	3
751	¼ÎºÌÍû¸Ú	Line3	Ô½Ðã¹«Ô°	¼ÎºÌÍû¸Ú	null	null	null	null	Áú¹é	>10 times per week	Male	24	2	2
752	¼ÎºÌÍû¸Ú	Line3	¹ãÖÝ»ð³µÕ¾	¼ÎºÌÍû¸Ú	null	null	null	null	Áú¹é	3-7 times per week	Female	17	6	4
753	¼ÎºÌÍû¸Ú	Line3	°×ÔÆÎÄ»¯¹ã³¡	¼ÎºÌÍû¸Ú	null	null	null	null	Áú¹é	3-7 times per week	Female	21	1	3
754	¼ÎºÌÍû¸Ú	Line3	Ïô¸Ú	¼ÎºÌÍû¸Ú	null	null	null	null	Áú¹é	3-7 times per week	Male	21	5	3
755	¼ÎºÌÍû¸Ú	Line3	Ïþ¸Û	²ý¸Ú	¼ÎºÌÍû¸Ú	null	null	null	ÈËºÍ	1-2 times per week	Male	21	1	2
756	¼ÎºÌÍû¸Ú	Line3	¿Ó¿Ú	¹«Ô°Ç°	¼ÎºÌÍû¸Ú	null	null	null	ÈËºÍ	1-2 times per week	Male	40	2	3
757	¼ÎºÌÍû¸Ú	Line3	¼ÍÄîÌÃ	¼ÎºÌÍû¸Ú	null	null	null	null	ÈËºÍ	>10 times per week	Female	99	6	1
758	¼ÎºÌÍû¸Ú	Line3	¹ãÖÝ»ð³µÕ¾	¼ÎºÌÍû¸Ú	null	null	null	null	Í¬ºÍ	>10 times per week	Male	19	2	1
759	¼ÎºÌÍû¸Ú	Line3	ÂåÏª	¼ÎºÌÍû¸Ú	null	null	null	null	¾©ÏªÄÏ·½Ò½Ôº	3-7 times per week	Male	24	3	2
760	¼ÎºÌÍû¸Ú	Line3	»Æ±ß	¼ÎºÌÍû¸Ú	null	null	null	null	Í¬ºÍ	3-7 times per week	Male	26	2	4
761	¼ÎºÌÍû¸Ú	Line3	»Æ±ß	¼ÎºÌÍû¸Ú	null	null	null	null	»ú³¡ÄÏ	3-7 times per week	Male	25	1	2
762	¼ÎºÌÍû¸Ú	Line3	½­ÏÄ	¼ÎºÌÍû¸Ú	null	null	null	null	ÈËºÍ	3-7 times per week	Female	24	1	3
763	¼ÎºÌÍû¸Ú	Line3	ÈýÔªÀï	¼ÎºÌÍû¸Ú	null	null	null	null	ÈËºÍ	3-7 times per week	Male	27	2	2
764	¼ÎºÌÍû¸Ú	Line3	²ý¸Ú	¼ÎºÌÍû¸Ú	null	null	null	null	ÈËºÍ	1-2 times per week	Female	27	2	4
765	¼ÎºÌÍû¸Ú	Line3	½­ÏÄ	¼ÎºÌÍû¸Ú	null	null	null	null	ÈËºÍ	3-7 times per week	Male	99	2	1
766	¼ÎºÌÍû¸Ú	Line3	ÈýÔªÀï	¼ÎºÌÍû¸Ú	null	null	null	null	»ú³¡ÄÏ	1-2 times per week	Female	25	2	4
767	¼ÎºÌÍû¸Ú	Line3	ÄÏÆÖ	¼ÎºÌÍû¸Ú	null	null	null	null	ÈËºÍ	3-7 times per week	Male	25	4	2
768	¼ÎºÌÍû¸Ú	Line3	ÈýÔªÀï	¼ÎºÌÍû¸Ú	null	null	null	null	Áú¹é	3-7 times per week	Male	27	1	3
769	¼ÎºÌÍû¸Ú	Line3	°×ÔÆ¹«Ô°	¼ÎºÌÍû¸Ú	null	null	null	null	ÈËºÍ	3-7 times per week	Female	24	2	1
770	¼ÎºÌÍû¸Ú	Line3	°×ÔÆÎÄ»¯¹ã³¡	¼ÎºÌÍû¸Ú	null	null	null	null	ÈËºÍ	3-7 times per week	Male	40	3	4
771	¼ÎºÌÍû¸Ú	Line3	¹ãÖÝ»ð³µÕ¾	¼ÎºÌÍû¸Ú	null	null	null	null	Áú¹é	3-7 times per week	Female	27	2	1
772	¼ÎºÌÍû¸Ú	Line3	Ê¯³ž	ÍòÊ¤Î§	²ý¸Ú	¼ÎºÌÍû¸Ú	null	null	ÈËºÍ	3-7 times per week	Male	30	5	4
773	¼ÎºÌÍû¸Ú	Line3	¹«Ô°Ç°	¼ÎºÌÍû¸Ú	null	null	null	null	»ú³¡ÄÏ	3-7 times per week	Female	80	2	2
774	¼ÎºÌÍû¸Ú	Line3	º£Öé¹ã³¡	¼ÎºÌÍû¸Ú	null	null	null	null	Áú¹é	3-7 times per week	Female	37	1	3
775	¼ÎºÌÍû¸Ú	Line3	½­ÏÄ	¼ÎºÌÍû¸Ú	null	null	null	null	ÈËºÍ	3-7 times per week	Male	22	3	3
776	¼ÎºÌÍû¸Ú	Line3	¹ãÖÝ»ð³µÕ¾	¼ÎºÌÍû¸Ú	null	null	null	null	ÈËºÍ	3-7 times per week	Female	24	1	5
777	¼ÎºÌÍû¸Ú	Line3	ðØ½­	²ý¸Ú	¼ÎºÌÍû¸Ú	null	null	null	ÈËºÍ	3-7 times per week	Male	22	1	2
778	¼ÎºÌÍû¸Ú	Line3	»Æ±ß	¼ÎºÌÍû¸Ú	null	null	null	null	»ú³¡ÄÏ	3-7 times per week	Male	30	2	2
779	¼ÎºÌÍû¸Ú	Line3	º£Öé¹ã³¡	¼ÎºÌÍû¸Ú	null	null	null	null	ÈËºÍ	3-7 times per week	Female	21	1	4
780	¹ãÖÝ¶«Õ¾	Line3	³Â¼Òìô	¹ãÖÝ¶«Õ¾	null	null	null	null	ÈËºÍ	3-7 times per week	Female	25	1	3
781	¹ãÖÝ¶«Õ¾	Line3	Ñî»þ	¹ãÖÝ¶«Õ¾	null	null	null	null	ÑàÌÁ	8-10 times per week	Male	52	6	2
782	¹ãÖÝ¶«Õ¾	Line3	Ñî»þ	¹ãÖÝ¶«Õ¾	null	null	null	null	¾©ÏªÄÏ·½Ò½Ôº	3-7 times per week	Female	35	2	4
783	¹ãÖÝ¶«Õ¾	Line3	»¨µØÍå	¹ãÖÝ¶«Õ¾	null	null	null	null	ÓÀÌ©	>10 times per week	Female	32	3	3
784	¹ãÖÝ¶«Õ¾	Line3	¿Ó¿Ú	¹ãÖÝ¶«Õ¾	null	null	null	null	¾©ÏªÄÏ·½Ò½Ôº	1-2 times per week	Female	30	4	3
785	¹ãÖÝ¶«Õ¾	Line3	Î÷ÃÅ¿Ú	¹ãÖÝ¶«Õ¾	null	null	null	null	ÓÀÌ©	>10 times per week	Female	27	1	3
786	¹ãÖÝ¶«Õ¾	Line3	¹«Ô°Ç°	¹ãÖÝ¶«Õ¾	null	null	null	null	Ã·»¨Ô°	>10 times per week	Male	31	2	4
787	¹ãÖÝ¶«Õ¾	Line3	½­ÄÏÎ÷	¹«Ô°Ç°	¹ãÖÝ¶«Õ¾	null	null	null	ÑàÌÁ	>10 times per week	Female	23	1	2
788	¹ãÖÝ¶«Õ¾	Line3	Î÷ÀÊ	¹ãÖÝ¶«Õ¾	null	null	null	null	Í¬ºÍ	1-2 times per week	Male	25	2	2
789	¹ãÖÝ¶«Õ¾	Line3	¶«É½¿Ú	¹ãÖÝ¶«Õ¾	null	null	null	null	ÑàÌÁ	>10 times per week	Male	21	2	3
790	¹ãÖÝ¶«Õ¾	Line3	¹«Ô°Ç°	¹ãÖÝ¶«Õ¾	null	null	null	null	Ã·»¨Ô°	3-7 times per week	Male	28	2	1
791	¹ãÖÝ¶«Õ¾	Line3	¹«Ô°Ç°	¹ãÖÝ¶«Õ¾	null	null	null	null	¾©ÏªÄÏ·½Ò½Ôº	>10 times per week	Male	27	6	1
792	¹ãÖÝ¶«Õ¾	Line3	·¼´å	¹ãÖÝ¶«Õ¾	null	null	null	null	ÑàÌÁ	>10 times per week	Female	26	2	1
793	¹ãÖÝ¶«Õ¾	Line3	ÌåÓýÖÐÐÄ	¹ãÖÝ¶«Õ¾	null	null	null	null	Ã·»¨Ô°	>10 times per week	Male	23	6	2
794	¹ãÖÝ¶«Õ¾	Line3	Ð¡±±	Ñî»þ	¹ãÖÝ¶«Õ¾	null	null	null	ÑàÌÁ	3-7 times per week	Female	22	2	2
795	¹ãÖÝ¶«Õ¾	Line3	¹«Ô°Ç°	¹ãÖÝ¶«Õ¾	null	null	null	null	¾©ÏªÄÏ·½Ò½Ôº	1-2 times per week	Female	21	2	3
796	¹ãÖÝ¶«Õ¾	Line3	Ñî»þ	¹ãÖÝ¶«Õ¾	null	null	null	null	¾©ÏªÄÏ·½Ò½Ôº	3-7 times per week	Female	36	2	2
797	¹ãÖÝ¶«Õ¾	Line3	·¼´å	¹ãÖÝ¶«Õ¾	null	null	null	null	ÈËºÍ	>10 times per week	Female	35	2	3
798	¹ãÖÝ¶«Õ¾	Line3	¶«É½¿Ú	¹ãÖÝ¶«Õ¾	null	null	null	null	ÑàÌÁ	3-7 times per week	Male	30	2	4
799	¹ãÖÝ¶«Õ¾	Line3	»ÆÉ³	¹ãÖÝ¶«Õ¾	null	null	null	null	ÑàÌÁ	>10 times per week	Female	31	2	1
800	¹ãÖÝ¶«Õ¾	Line3	½­Ì©Â·	¹«Ô°Ç°	¹ãÖÝ¶«Õ¾	null	null	null	¾©ÏªÄÏ·½Ò½Ôº	>10 times per week	Male	28	2	3
801	¹ãÖÝ¶«Õ¾	Line1	º£Öé¹ã³¡	¹«Ô°Ç°	¹ãÖÝ¶«Õ¾	null	null	null	¾©ÏªÄÏ·½Ò½Ôº	>10 times per week	Female	28	1	2
802	¹ãÖÝ¶«Õ¾	Line1	×æÃí	Î÷ÀÊ	¹ãÖÝ¶«Õ¾	null	null	null	Í¬ºÍ	1-2 times per week	Male	37	5	1
803	¹ãÖÝ¶«Õ¾	Line3	¹«Ô°Ç°	¹ãÖÝ¶«Õ¾	null	null	null	null	ÑàÌÁ	>10 times per week	Male	18	5	3
804	¹ãÖÝ¶«Õ¾	Line3	ÌåÓýÖÐÐÄ	¹ãÖÝ¶«Õ¾	null	null	null	null	Í¬ºÍ	>10 times per week	Male	14	1	2
805	¹ãÖÝ¶«Õ¾	Line3	³¤ÊÙÂ·	¹ãÖÝ¶«Õ¾	null	null	null	null	ÑàÌÁ	>10 times per week	Male	29	5	5
806	¹ãÖÝ¶«Õ¾	Line3	Å©½²Ëù	¹ãÖÝ¶«Õ¾	null	null	null	null	¾©ÏªÄÏ·½Ò½Ôº	3-7 times per week	Female	29	3	2
807	¹ãÖÝ¶«Õ¾	Line3	ÌåÓýÖÐÐÄ	¹ãÖÝ¶«Õ¾	null	null	null	null	ÑàÌÁ	>10 times per week	Male	23	1	2
808	¹ãÖÝ¶«Õ¾	Line3	Î÷ÃÅ¿Ú	¹ãÖÝ¶«Õ¾	null	null	null	null	ÑàÌÁ	>10 times per week	Female	17	2	2
809	¹ãÖÝ¶«Õ¾	Line3	Î÷ÃÅ¿Ú	¹ãÖÝ¶«Õ¾	null	null	null	null	ÑàÌÁ	>10 times per week	Female	36	2	2
810	¹ãÖÝ¶«Õ¾	Line1	·¼´å	¹ãÖÝ¶«Õ¾	null	null	null	null	Ã·»¨Ô°	1-2 times per week	Male	40	6	2
811	»ð³µÕ¾	Line2	Ñî»þ	¹ãÖÝ»ð³µÕ¾	¼ÎºÌÍû¸Ú	null	null	null	»ú³¡ÄÏ	>10 times per week	Male	32	2	1
812	»ð³µÕ¾	Line2	ÌÔ½ð	¹ãÖÝ»ð³µÕ¾	¼ÎºÌÍû¸Ú	null	null	null	Í¬ºÍ	3-7 times per week	Male	23	2	3
813	»ð³µÕ¾	Line2	ÖÐÉ½°Ë	¹ãÖÝ»ð³µÕ¾	¼ÎºÌÍû¸Ú	null	null	null	ÈËºÍ	>10 times per week	Male	25	1	1
814	»ð³µÕ¾	Line5	Ì¹Î²	¹ãÖÝ»ð³µÕ¾	¼ÎºÌÍû¸Ú	null	null	null	ÈËºÍ	8-10 times per week	Female	12	2	2
815	»ð³µÕ¾	Line5	Ì¹Î²	¹ãÖÝ»ð³µÕ¾	¼ÎºÌÍû¸Ú	null	null	null	ÈËºÍ	>10 times per week	Male	48	2	3
816	»ð³µÕ¾	Line2	Î÷³¡	¹ãÖÝ»ð³µÕ¾	¼ÎºÌÍû¸Ú	null	null	null	Í¬ºÍ	8-10 times per week	Male	17	1	5
817	»ð³µÕ¾	Line2	Î÷´å	¹ãÖÝ»ð³µÕ¾	¼ÎºÌÍû¸Ú	null	null	null	ÈËºÍ	3-7 times per week	Female	24	5	3
818	»ð³µÕ¾	Line2	¶«ÆÔ	¹ãÖÝ»ð³µÕ¾	¼ÎºÌÍû¸Ú	null	null	null	ÈËºÍ	3-7 times per week	Female	22	2	1
819	»ð³µÕ¾	Line2	ÌÔ½ð	¹ãÖÝ»ð³µÕ¾	¼ÎºÌÍû¸Ú	null	null	null	ÈËºÍ	3-7 times per week	Female	23	3	1
820	»ð³µÕ¾	Line2	Î÷³¡	¹ãÖÝ»ð³µÕ¾	¼ÎºÌÍû¸Ú	null	null	null	ÈËºÍ	1-2 times per week	Female	18	1	2
821	»ð³µÕ¾	Line2	Î÷´å	¹ãÖÝ»ð³µÕ¾	¼ÎºÌÍû¸Ú	null	null	null	Í¬ºÍ	>10 times per week	Male	18	3	2
822	»ð³µÕ¾	Line2	Ð¡±±	¹ãÖÝ»ð³µÕ¾	¼ÎºÌÍû¸Ú	null	null	null	»ú³¡ÄÏ	3-7 times per week	Male	24	1	2
823	¹«Ô°Ç°	Line1	º£Öé¹ã³¡	¹«Ô°Ç°	ÌåÓýÎ÷Â·	null	null	null	ÁÖºÍÎ÷	3-7 times per week	Male	24	1	3
824	¹«Ô°Ç°	Line2	ÌåÓýÖÐÐÄ	¹«Ô°Ç°	¼ÎºÌÍû¸Ú	null	null	null	ÈËºÍ	>10 times per week	Female	25	3	3
825	¹«Ô°Ç°	Line2	³Â¼Òìô	¹«Ô°Ç°	¼ÎºÌÍû¸Ú	null	null	null	ÈËºÍ	>10 times per week	Female	26	2	2
826	¹«Ô°Ç°	Line2	Å©½²Ëù	¹«Ô°Ç°	¼ÎºÌÍû¸Ú	null	null	null	»ú³¡ÄÏ	>10 times per week	Male	30	6	4
827	¹«Ô°Ç°	Line1	½­ÄÏÎ÷	¹«Ô°Ç°	ÌåÓýÎ÷Â·	null	null	null	ÁÖºÍÎ÷	>10 times per week	Female	36	6	5
828	¹«Ô°Ç°	Line2	»¨µØÍå	¹«Ô°Ç°	¼ÎºÌÍû¸Ú	null	null	null	»ú³¡ÄÏ	>10 times per week	Male	40	3	3
829	¹«Ô°Ç°	Line2	Î÷ÃÅ¿Ú	¹«Ô°Ç°	¼ÎºÌÍû¸Ú	null	null	null	»ú³¡ÄÏ	1-2 times per week	Female	27	1	1
830	²ý¸Ú	Line8	¶«ÏþÄÏ	²ý¸Ú	¿Í´å	ÌåÓýÎ÷Â·	null	null	Í¬ºÍ	3-7 times per week	Female	20	2	2
831	²ý¸Ú	Line2	±¦¸Ú´óµÀ	²ý¸Ú	¼ÎºÌÍû¸Ú	null	null	null	ÈËºÍ	3-7 times per week	Male	32	1	3
832	²ý¸Ú	Line2	±¦¸Ú´óµÀ	²ý¸Ú	¼ÎºÌÍû¸Ú	null	null	null	ÓÀÌ©	3-7 times per week	Male	23	2	2
833	²ý¸Ú	Line2	É³Ô°	²ý¸Ú	¼ÎºÌÍû¸Ú	null	null	null	Í¬ºÍ	3-7 times per week	Female	35	2	3
834	¹ãÖÝ¶«Õ¾	Line3	Î÷ÃÅ¿Ú	¹ãÖÝ¶«Õ¾	null	null	null	null	Ã·»¨Ô°	1-2 times per week	Female	28	2	3
835	¹ãÖÝ¶«Õ¾	Line3	Î÷ÃÅ¿Ú	¹ãÖÝ¶«Õ¾	null	null	null	null	Í¬ºÍ	3-7 times per week	Female	26	2	2
836	¹ãÖÝ¶«Õ¾	Line3	¹«Ô°Ç°	¹ãÖÝ¶«Õ¾	null	null	null	null	¾©ÏªÄÏ·½Ò½Ôº	>10 times per week	Female	22	3	1
837	¹ãÖÝ¶«Õ¾	Line3	¹«Ô°Ç°	¹ãÖÝ¶«Õ¾	null	null	null	null	ÑàÌÁ	>10 times per week	Female	29	2	4
838	¹ãÖÝ¶«Õ¾	Line3	ÌåÓýÖÐÐÄ	¹ãÖÝ¶«Õ¾	null	null	null	null	¾©ÏªÄÏ·½Ò½Ôº	>10 times per week	Male	25	2	1
839	¹ãÖÝ¶«Õ¾	Line3	ÁÒÊ¿ÁêÔ°	¹ãÖÝ¶«Õ¾	null	null	null	null	Ã·»¨Ô°	3-7 times per week	Male	20	3	3
840	¹ãÖÝ¶«Õ¾	Line3	¶«É½¿Ú	¹ãÖÝ¶«Õ¾	null	null	null	null	ÑàÌÁ	>10 times per week	Male	12	2	2
841	¹ãÖÝ¶«Õ¾	Line3	ÌåÓýÎ÷Â·	¹ãÖÝ¶«Õ¾	null	null	null	null	ÑàÌÁ	>10 times per week	Male	30	2	2
842	¹ãÖÝ¶«Õ¾	Line3	ÌåÓýÎ÷Â·	¹ãÖÝ¶«Õ¾	null	null	null	null	Í¬ºÍ	>10 times per week	Female	25	1	2
843	¹ãÖÝ¶«Õ¾	Line3	ÌåÓýÖÐÐÄ	¹ãÖÝ¶«Õ¾	null	null	null	null	¾©ÏªÄÏ·½Ò½Ôº	3-7 times per week	Female	35	4	2
844	¹ãÖÝ¶«Õ¾	Line3	ÌåÓýÎ÷Â·	¹ãÖÝ¶«Õ¾	null	null	null	null	Í¬ºÍ	>10 times per week	Female	24	2	4
845	¹ãÖÝ¶«Õ¾	Line3	ÁÒÊ¿ÁêÔ°	¹ãÖÝ¶«Õ¾	null	null	null	null	Ã·»¨Ô°	3-7 times per week	Male	50	2	1
846	¹ãÖÝ¶«Õ¾	Line3	Å©½²Ëù	¹ãÖÝ¶«Õ¾	null	null	null	null	ÑàÌÁ	>10 times per week	Female	26	1	5
847	¹ãÖÝ¶«Õ¾	Line3	ÎåÑòß—	Ñî»þ	¹ãÖÝ¶«Õ¾	null	null	null	ÑàÌÁ	>10 times per week	Male	22	2	3
848	¹ãÖÝ¶«Õ¾	Line3	Å©½²Ëù	¹ãÖÝ¶«Õ¾	null	null	null	null	Ã·»¨Ô°	>10 times per week	Male	23	2	4
849	¹ãÖÝ¶«Õ¾	Line3	ÌåÓýÖÐÐÄ	¹ãÖÝ¶«Õ¾	null	null	null	null	Ã·»¨Ô°	>10 times per week	Female	25	2	3
850	¹ãÖÝ¶«Õ¾	Line3	³¤ÊÙÂ·	¹ãÖÝ¶«Õ¾	null	null	null	null	Ã·»¨Ô°	1-2 times per week	Female	16	6	3
851	¹ãÖÝ¶«Õ¾	Line3	Ñî»þ	¹ãÖÝ¶«Õ¾	null	null	null	null	ÑàÌÁ	>10 times per week	Male	29	3	3
852	¹ãÖÝ¶«Õ¾	Line3	Î÷ÀÊ	¹ãÖÝ¶«Õ¾	null	null	null	null	ÑàÌÁ	3-7 times per week	Male	30	2	3
853	¹ãÖÝ¶«Õ¾	Line3	¶«É½¿Ú	¹ãÖÝ¶«Õ¾	null	null	null	null	Ã·»¨Ô°	>10 times per week	Male	27	5	2
854	¹ãÖÝ¶«Õ¾	Line3	³Â¼Òìô	¹ãÖÝ¶«Õ¾	null	null	null	null	Ã·»¨Ô°	3-7 times per week	Male	18	2	1
855	¹ãÖÝ¶«Õ¾	Line3	½­ÄÏÎ÷	¹«Ô°Ç°	¹ãÖÝ¶«Õ¾	null	null	null	ÑàÌÁ	8-10 times per week	Female	24	3	1
856	¹ãÖÝ¶«Õ¾	Line3	ÌåÓýÎ÷Â·	¹ãÖÝ¶«Õ¾	null	null	null	null	Ã·»¨Ô°	>10 times per week	Male	47	3	4
857	¹ãÖÝ¶«Õ¾	Line3	¶«É½¿Ú	¹ãÖÝ¶«Õ¾	null	null	null	null	Áú¹é	1-2 times per week	Male	16	6	2
858	¹ãÖÝ¶«Õ¾	Line3	ÊÐ¶þ¹¬	¹«Ô°Ç°	¹ãÖÝ¶«Õ¾	null	null	null	Ã·»¨Ô°	1-2 times per week	Male	14	1	3
859	¹ãÖÝ¶«Õ¾	Line3	ÌåÓýÖÐÐÄ	¹ãÖÝ¶«Õ¾	null	null	null	null	Ã·»¨Ô°	>10 times per week	Female	23	2	1
860	¹ãÖÝ¶«Õ¾	Line3	¶«É½¿Ú	¹ãÖÝ¶«Õ¾	null	null	null	null	Ã·»¨Ô°	>10 times per week	Female	27	2	4
861	¹ãÖÝ¶«Õ¾	Line3	ÌåÓýÖÐÐÄ	¹ãÖÝ¶«Õ¾	null	null	null	null	¾©ÏªÄÏ·½Ò½Ôº	8-10 times per week	Female	26	2	4
862	¼ÎºÌÍû¸Ú	Line2	·ÉÏè¹«Ô°	¼ÎºÌÍû¸Ú	null	null	null	null	ÈËºÍ	>10 times per week	Male	22	1	1
863	¼ÎºÌÍû¸Ú	Line2	¹ãÖÝ»ð³µÕ¾	¼ÎºÌÍû¸Ú	null	null	null	null	ÈËºÍ	1-2 times per week	Female	30	6	3
864	¼ÎºÌÍû¸Ú	Line2	¹ãÖÝ»ð³µÕ¾	¼ÎºÌÍû¸Ú	null	null	null	null	ÈËºÍ	3-7 times per week	Female	24	4	3
865	¼ÎºÌÍû¸Ú	Line2	¼ÍÄîÌÃ	¼ÎºÌÍû¸Ú	null	null	null	null	Í¬ºÍ	8-10 times per week	Female	23	5	4
866	Ñî»þ	#NULL!	ÌÔ½ð	Ñî»þ	null	null	null	null	Î÷ÀÊ	>10 times per week	Female	16	1	2
867	Ñî»þ	#NULL!	Ô±´å	Ñî»þ	null	null	null	null	Î÷ÀÊ	1-2 times per week	Male	32	6	3
868	Ñî»þ	#NULL!	Ð¡±±	Ñî»þ	null	null	null	null	Î÷ÀÊ	1-2 times per week	Female	24	2	1
869	Ñî»þ	#NULL!	´óÑ§³ÇÄÏ	³µÚéÄÏ	Ñî»þ	null	null	null	Î÷ÀÊ	1-2 times per week	Female	20	2	3
870	¼ÎºÌÍû¸Ú	Line3	Áú¹é	¼ÎºÌÍû¸Ú	¹«Ô°Ç°	null	null	null	Î÷ÀÊ	>10 times per week	Male	23	5	2
871	¼ÎºÌÍû¸Ú	Line2	°×ÔÆ´óµÀ±±	¼ÎºÌÍû¸Ú	¹«Ô°Ç°	null	null	null	Î÷ÀÊ	1-2 times per week	Female	18	2	2
872	¹ãÖÝ¶«Õ¾	Line1	¾©ÏªÄÏ·½Ò½Ôº	¹ãÖÝ¶«Õ¾	null	null	null	null	Î÷ÀÊ	>10 times per week	Male	28	2	4
873	¹«Ô°Ç°	Line1	ÄÏÆÖ	¹«Ô°Ç°	null	null	null	null	Î÷ÀÊ	>10 times per week	Male	25	2	3
874	¹«Ô°Ç°	Line1	ÖÐ´ó	²ý¸Ú	¹«Ô°Ç°	null	null	null	Î÷ÀÊ	1-2 times per week	Female	20	2	2
875	¹«Ô°Ç°	Line1	°×ÔÆÎÄ»¯¹ã³¡	¹«Ô°Ç°	null	null	null	null	Î÷ÀÊ	>10 times per week	Male	28	3	1
876	¹«Ô°Ç°	Line1	ÖÐ´ó	²ý¸Ú	¹«Ô°Ç°	null	null	null	Î÷ÀÊ	3-7 times per week	Male	23	2	1
877	¹«Ô°Ç°	Line2	Ô½Ðã¹«Ô°	¹«Ô°Ç°	null	null	null	null	Î÷ÀÊ	>10 times per week	Female	22	1	4
878	¹«Ô°Ç°	Line1	ÂåÏª	¹«Ô°Ç°	null	null	null	null	Î÷ÀÊ	>10 times per week	Female	37	5	2
879	¹«Ô°Ç°	Line1	ÈýÔªÀï	¹«Ô°Ç°	null	null	null	null	Î÷ÀÊ	1-2 times per week	Male	20	2	3
880	¹«Ô°Ç°	Line1	¹ãÖÝ»ð³µÕ¾	¹«Ô°Ç°	null	null	null	null	Î÷ÀÊ	3-7 times per week	Male	18	2	3
881	¹«Ô°Ç°	Line1	¹ãÖÝ»ð³µÕ¾	¹«Ô°Ç°	null	null	null	null	Î÷ÀÊ	3-7 times per week	Male	19	2	3
882	¹«Ô°Ç°	Line1	¹ãÖÝ»ð³µÕ¾	¹«Ô°Ç°	null	null	null	null	Î÷ÀÊ	3-7 times per week	Male	18	3	4
883	¿Í´å	Line3	ðØ½­	¿Í´å	ÌåÓýÎ÷Â·	Î÷ÀÊ	null	null	¿ýÆæÂ·	3-7 times per week	Female	33	2	2
884	Ñî»þ	Line1	ÌÔ½ð	Ñî»þ	Î÷ÀÊ	null	null	null	×æÃí	8-10 times per week	Female	23	2	1
885	Ñî»þ	Line1	Ì¶´å	Ñî»þ	Î÷ÀÊ	null	null	null	¹ð³Ç	>10 times per week	Female	21	2	1
886	Ñî»þ	#NULL!	Ì¶´å	Ñî»þ	Î÷ÀÊ	null	null	null	¾ÕÊ÷	>10 times per week	Female	26	2	2
887	Ñî»þ	#NULL!	³µÚé	³µÚéÄÏ	Ñî»þ	Î÷ÀÊ	null	null	¿ýÆæÂ·	3-7 times per week	Male	24	2	2
888	Ñî»þ	#NULL!	¶«ÆÔ	Ñî»þ	Î÷ÀÊ	null	null	null	³æÀ×¸Ú	>10 times per week	Male	32	3	2
889	Ñî»þ	#NULL!	ÓãÖé	Ñî»þ	Î÷ÀÊ	null	null	null	ÁúÏª	>10 times per week	Male	28	2	4
890	Ñî»þ	#NULL!	ÎÄ³å	Ñî»þ	Î÷ÀÊ	null	null	null	×æÃí	>10 times per week	Male	30	1	2
891	Î÷ÀÊ	Line Guangfo	Î÷ÃÅ¿Ú	Î÷ÀÊ	null	null	null	null	×æÃí	>10 times per week	Male	25	2	2
892	Î÷ÀÊ	Line Guangfo	³Â¼Òìô	Î÷ÀÊ	null	null	null	null	ÄÏ¹ðÂ·	1-2 times per week	Female	50	2	2
893	Î÷ÀÊ	Line Guangfo	¹ãÖÝ»ð³µÕ¾	¹«Ô°Ç°	Î÷ÀÊ	null	null	null	¹ð³Ç	>10 times per week	Male	29	4	2
894	Î÷ÀÊ	Line Guangfo	ÌåÓýÎ÷Â·	Î÷ÀÊ	null	null	null	null	³¯°²	>10 times per week	Male	18	2	2
895	Î÷ÀÊ	Line Guangfo	³¤ÊÙÂ·	Î÷ÀÊ	null	null	null	null	×æÃí	>10 times per week	Male	30	5	3
896	Î÷ÀÊ	Line Guangfo	ÈËºÍ	¼ÎºÌÍû¸Ú	¹«Ô°Ç°	Î÷ÀÊ	null	null	¿ýÆæÂ·	>10 times per week	Male	25	3	2
897	Î÷ÀÊ	Line Guangfo	¹ãÖÝ¶«Õ¾	Î÷ÀÊ	null	null	null	null	×æÃí	>10 times per week	Female	33	2	3
898	Î÷ÀÊ	Line Guangfo	ÌåÓýÎ÷Â·	Î÷ÀÊ	null	null	null	null	¼¾»ªÔ°	1-2 times per week	Male	26	2	3
899	Î÷ÀÊ	Line Guangfo	¼ÍÄîÌÃ	¹«Ô°Ç°	Î÷ÀÊ	null	null	null	¿ýÆæÂ·	3-7 times per week	Male	24	2	4
900	Î÷ÀÊ	Line Guangfo	ÎåÑòß—	Ñî»þ	Î÷ÀÊ	null	null	null	¼¾»ªÔ°	1-2 times per week	Female	24	2	2
901	Î÷ÀÊ	Line Guangfo	ÌåÓýÎ÷Â·	Î÷ÀÊ	null	null	null	null	Ç§µÆºþ	1-2 times per week	Male	30	2	1
902	Î÷ÀÊ	Line Guangfo	¿Ó¿Ú	Î÷ÀÊ	null	null	null	null	ÁúÏª	3-7 times per week	Female	25	2	2
903	Î÷ÀÊ	Line Guangfo	ÌåÓýÎ÷Â·	Î÷ÀÊ	null	null	null	null	Ç§µÆºþ	>10 times per week	Female	26	2	1
904	Î÷ÀÊ	Line Guangfo	ÈýÔªÀï	¹«Ô°Ç°	Î÷ÀÊ	null	null	null	×æÃí	1-2 times per week	Male	21	6	2
905	Î÷ÀÊ	Line Guangfo	³Â¼Òìô	Î÷ÀÊ	null	null	null	null	×æÃí	1-2 times per week	Male	68	1	2
906	Î÷ÀÊ	Line Guangfo	ÌåÓýÖÐÐÄ	Î÷ÀÊ	null	null	null	null	×æÃí	1-2 times per week	Male	28	2	1
907	Î÷ÀÊ	Line Guangfo	·¼´å	Î÷ÀÊ	null	null	null	null	ÆÕ¾ý±±Â·	>10 times per week	Female	30	3	3
908	Î÷ÀÊ	Line Guangfo	·¼´å	Î÷ÀÊ	null	null	null	null	¹ð³Ç	>10 times per week	Male	26	2	1
909	Î÷ÀÊ	Line Guangfo	ÌåÓýÎ÷Â·	Î÷ÀÊ	null	null	null	null	¿ýÆæÂ·	1-2 times per week	Female	17	2	2
910	Î÷ÀÊ	Line Guangfo	³¤ÊÙÂ·	Î÷ÀÊ	null	null	null	null	¾ÕÊ÷	3-7 times per week	Male	30	2	3
911	Î÷ÀÊ	Line Guangfo	³¤ÊÙÂ·	Î÷ÀÊ	null	null	null	null	ÁúÏª	>10 times per week	Female	21	3	3
912	Î÷ÀÊ	Line Guangfo	Çø×¯	Ñî»þ	Î÷ÀÊ	null	null	null	ÄÏ¹ðÂ·	3-7 times per week	Male	26	2	1
913	Î÷ÀÊ	Line Guangfo	Ô½Ðã¹«Ô°	¹«Ô°Ç°	Î÷ÀÊ	null	null	null	¼¾»ªÔ°	>10 times per week	Female	27	1	3
914	Î÷ÀÊ	Line Guangfo	»ÆÉ³	Î÷ÀÊ	null	null	null	null	ÆÕ¾ý±±Â·	3-7 times per week	Female	28	2	3
915	Î÷ÀÊ	Line Guangfo	ÍòÊ¤Î§	²ý¸Ú	¹«Ô°Ç°	Î÷ÀÊ	null	null	¾ÕÊ÷	>10 times per week	Female	22	6	2
916	Î÷ÀÊ	Line Guangfo	³¤ÊÙÂ·	Î÷ÀÊ	null	null	null	null	Í¬¼ÃÂ·	>10 times per week	Female	37	2	2
917	Î÷ÀÊ	Line Guangfo	¹ãÖÝ¶«Õ¾	Î÷ÀÊ	null	null	null	null	Í¬¼ÃÂ·	1-2 times per week	Female	27	1	2
918	Î÷ÀÊ	Line Guangfo	ÌìºÓ¿ÍÔËÕ¾	ÌåÓýÎ÷Â·	Î÷ÀÊ	null	null	null	¿ýÆæÂ·	1-2 times per week	Male	25	2	3
919	Î÷ÀÊ	Line Guangfo	ðØ½­	²ý¸Ú	¹«Ô°Ç°	Î÷ÀÊ	null	null	×æÃí	3-7 times per week	Female	30	2	2
920	Î÷ÀÊ	Line Guangfo	ÎåÉ½	ÌåÓýÎ÷Â·	Î÷ÀÊ	null	null	null	¿ýÆæÂ·	>10 times per week	Female	25	2	4
921	Î÷ÀÊ	Line Guangfo	Ô½Ðã¹«Ô°	¹«Ô°Ç°	Î÷ÀÊ	null	null	null	ÆÕ¾ý±±Â·	3-7 times per week	Male	26	2	1
922	Î÷ÀÊ	Line Guangfo	¹ãÖÝ¶«Õ¾	Î÷ÀÊ	null	null	null	null	×æÃí	>10 times per week	Male	27	1	3
923	Î÷ÀÊ	Line Guangfo	³¤ÊÙÂ·	Î÷ÀÊ	null	null	null	null	ÄÏ¹ðÂ·	3-7 times per week	Male	28	2	2
924	Î÷ÀÊ	Line Guangfo	»ÆÉ³	Î÷ÀÊ	null	null	null	null	ÄÏ¹ðÂ·	3-7 times per week	Male	32	2	2
925	Î÷ÀÊ	Line Guangfo	ÌåÓýÎ÷Â·	Î÷ÀÊ	null	null	null	null	¼¾»ªÔ°	1-2 times per week	Female	25	2	1
926	Î÷ÀÊ	Line Guangfo	ÌåÓýÎ÷Â·	Î÷ÀÊ	null	null	null	null	×æÃí	3-7 times per week	Female	21	2	5
927	Î÷ÀÊ	Line Guangfo	¿Ó¿Ú	Î÷ÀÊ	null	null	null	null	¿ýÆæÂ·	>10 times per week	Male	30	6	2
928	Î÷ÀÊ	Line Guangfo	ÌåÓýÎ÷Â·	Î÷ÀÊ	null	null	null	null	³¯°²	>10 times per week	Female	26	1	1
929	Î÷ÀÊ	Line Guangfo	Å©½²Ëù	Î÷ÀÊ	null	null	null	null	¹ð³Ç	3-7 times per week	Female	30	2	3
930	Î÷ÀÊ	Line Guangfo	Ê¯ÅÆÇÅ	ÌåÓýÎ÷Â·	Î÷ÀÊ	null	null	null	Ç§µÆºþ	>10 times per week	Female	25	2	1
931	Î÷ÀÊ	Line Guangfo	ÌåÓýÖÐÐÄ	Î÷ÀÊ	null	null	null	null	¿ýÆæÂ·	1-2 times per week	Female	25	1	4
932	Î÷ÀÊ	Line Guangfo	ÖÐ´ó	²ý¸Ú	¹«Ô°Ç°	Î÷ÀÊ	null	null	×æÃí	>10 times per week	Female	32	6	3
933	Î÷ÀÊ	Line1	º£Öé¹ã³¡	¹«Ô°Ç°	Î÷ÀÊ	null	null	null	¼¾»ªÔ°	>10 times per week	Female	27	2	4
934	Î÷ÀÊ	Line1	ÁÖºÍÎ÷	ÌåÓýÎ÷Â·	Î÷ÀÊ	null	null	null	×æÃí	3-7 times per week	Male	26	2	4
935	Î÷ÀÊ	Line1	ÖÐ´ó	²ý¸Ú	¹«Ô°Ç°	Î÷ÀÊ	null	null	¹ð³Ç	>10 times per week	Female	24	1	3
936	Î÷ÀÊ	Line1	Î÷ÃÅ¿Ú	Î÷ÀÊ	null	null	null	null	Í¬¼ÃÂ·	>10 times per week	Female	28	5	2
937	Î÷ÀÊ	Line Guangfo	·¼´å	Î÷ÀÊ	null	null	null	null	ÁúÏª	>10 times per week	Female	20	2	4
938	Î÷ÀÊ	Line Guangfo	½­ÄÏÎ÷	¹«Ô°Ç°	Î÷ÀÊ	null	null	null	×æÃí	>10 times per week	Female	23	3	2
939	Î÷ÀÊ	Line Guangfo	¹«Ô°Ç°	Î÷ÀÊ	null	null	null	null	×æÃí	1-2 times per week	Male	20	1	3
940	Î÷ÀÊ	Line1	·¼´å	Î÷ÀÊ	null	null	null	null	Í¬¼ÃÂ·	>10 times per week	Male	23	3	1
941	Î÷ÀÊ	Line1	ÁÒÊ¿ÁêÔ°	Î÷ÀÊ	null	null	null	null	×æÃí	>10 times per week	Female	28	3	1
942	Î÷ÀÊ	Line1	³Â¼Òìô	Î÷ÀÊ	null	null	null	null	Ç§µÆºþ	>10 times per week	Female	30	3	4
943	¹ãÖÝ¶«Õ¾	Line1	Í¬ºÍ	¹ãÖÝ¶«Õ¾	Î÷ÀÊ	null	null	null	¿ýÆæÂ·	8-10 times per week	Female	20	2	3
944	¹ãÖÝ¶«Õ¾	Line1	ÁÖºÍÎ÷	¹ãÖÝ¶«Õ¾	Î÷ÀÊ	null	null	null	×æÃí	>10 times per week	Female	25	2	3
945	¹ãÖÝ¶«Õ¾	Line1	ÁÖºÍÎ÷	¹ãÖÝ¶«Õ¾	Î÷ÀÊ	null	null	null	ÁúÏª	>10 times per week	Female	18	1	1
946	¹ãÖÝ¶«Õ¾	Line1	ÑàÌÁ	¹ãÖÝ¶«Õ¾	Î÷ÀÊ	null	null	null	¾ÕÊ÷	>10 times per week	Male	34	2	4
947	¹ãÖÝ¶«Õ¾	Line1	Í¬ºÍ	¹ãÖÝ¶«Õ¾	Î÷ÀÊ	null	null	null	¿ýÆæÂ·	3-7 times per week	Male	40	1	1
948	¹ãÖÝ¶«Õ¾	Line1	ÑàÌÁ	¹ãÖÝ¶«Õ¾	Î÷ÀÊ	null	null	null	¹ð³Ç	1-2 times per week	Female	20	1	2
949	¹«Ô°Ç°	Line1	¿Í´å	²ý¸Ú	¹«Ô°Ç°	Î÷ÀÊ	null	null	ÆÕ¾ý±±Â·	>10 times per week	Male	26	1	1
950	¹«Ô°Ç°	Line1	½­ÄÏÎ÷	¹«Ô°Ç°	Î÷ÀÊ	null	null	null	¿ýÆæÂ·	1-2 times per week	Male	29	2	3
951	¹«Ô°Ç°	Line1	¼ÍÄîÌÃ	¹«Ô°Ç°	Î÷ÀÊ	null	null	null	Ç§µÆºþ	>10 times per week	Male	25	3	3
952	¹«Ô°Ç°	Line1	¹ãÖÝÄÏÕ¾	¹«Ô°Ç°	Î÷ÀÊ	null	null	null	¿ýÆæÂ·	>10 times per week	Male	99	2	4
953	¹«Ô°Ç°	Line1	ÅÃÖÞ	²ý¸Ú	¹«Ô°Ç°	Î÷ÀÊ	null	null	×æÃí	>10 times per week	Female	24	5	3
954	¹«Ô°Ç°	Line1	¹ãÖÝ»ð³µÕ¾	¹«Ô°Ç°	Î÷ÀÊ	null	null	null	¹ð³Ç	>10 times per week	Female	32	1	4
955	¹«Ô°Ç°	Line1	¹ãÖÝ»ð³µÕ¾	¹«Ô°Ç°	Î÷ÀÊ	null	null	null	×æÃí	1-2 times per week	Male	15	2	1
956	¹«Ô°Ç°	Line1	Ô½Ðã¹«Ô°	¹«Ô°Ç°	Î÷ÀÊ	null	null	null	¹ð³Ç	1-2 times per week	Female	28	1	3
957	¹«Ô°Ç°	Line1	ÈýÔªÀï	¹«Ô°Ç°	Î÷ÀÊ	null	null	null	¿ýÆæÂ·	1-2 times per week	Male	20	2	4
958	¹«Ô°Ç°	Line1	ÈýÔªÀï	¹«Ô°Ç°	Î÷ÀÊ	null	null	null	Ç§µÆºþ	>10 times per week	Female	29	2	5
959	¹«Ô°Ç°	Line1	¹ãÖÝÄÏÕ¾	¹«Ô°Ç°	Î÷ÀÊ	null	null	null	¼¾»ªÔ°	1-2 times per week	Male	26	2	3
960	¹«Ô°Ç°	Line1	»Æ±ß	¹«Ô°Ç°	Î÷ÀÊ	null	null	null	×æÃí	3-7 times per week	Male	24	1	2
961	¹«Ô°Ç°	Line2	°×ÔÆ¹«Ô°	¹«Ô°Ç°	Î÷ÀÊ	null	null	null	¹ð³Ç	1-2 times per week	Female	18	6	5
962	¹«Ô°Ç°	Line1	¿Í´å	²ý¸Ú	¹«Ô°Ç°	Î÷ÀÊ	null	null	Í¬¼ÃÂ·	1-2 times per week	Female	18	2	3
963	¹«Ô°Ç°	Line1	³à¸Ú	²ý¸Ú	¹«Ô°Ç°	Î÷ÀÊ	null	null	ÄÏ¹ðÂ·	>10 times per week	Female	23	2	3
964	¹«Ô°Ç°	Line1	ðØ½­	²ý¸Ú	¹«Ô°Ç°	Î÷ÀÊ	null	null	Ç§µÆºþ	3-7 times per week	Male	23	1	3
965	¹«Ô°Ç°	Line1	ÈýÔªÀï	¹«Ô°Ç°	Î÷ÀÊ	null	null	null	Ç§µÆºþ	1-2 times per week	Female	16	2	4
966	²ý¸Ú	Line2	ðØ½­	²ý¸Ú	¹«Ô°Ç°	Î÷ÀÊ	null	null	³æÀ×¸Ú	>10 times per week	Male	23	2	2
967	²ý¸Ú	Line2	ÖÐ´ó	²ý¸Ú	¹«Ô°Ç°	Î÷ÀÊ	null	null	³¯°²	3-7 times per week	Male	20	1	3
968	¿Í´å	Line8	ÁÖºÍÎ÷	ÌåÓýÎ÷Â·	¿Í´å	null	null	null	ÍòÊ¤Î§	3-7 times per week	Female	22	2	5
969	¿Í´å	Line8	ÌìºÓ¿ÍÔËÕ¾	¿Í´å	null	null	null	null	ÍòÊ¤Î§	1-2 times per week	Male	18	2	2
970	¿Í´å	Line8	Öé½­ÐÂ³Ç	¿Í´å	null	null	null	null	ÍòÊ¤Î§	>10 times per week	Male	29	5	1
971	¿Í´å	Line8	Ê¯ÅÆÇÅ	¿Í´å	null	null	null	null	ÍòÊ¤Î§	3-7 times per week	Male	24	1	2
972	¿Í´å	Line8	ÌìºÓ¿ÍÔËÕ¾	¿Í´å	null	null	null	null	ÍòÊ¤Î§	>10 times per week	Male	28	1	4
973	¿Í´å	Line8	ÏÃœò	¿Í´å	null	null	null	null	ÍòÊ¤Î§	>10 times per week	Male	25	2	3
974	¿Í´å	Line8	ººÏª³¤Â¡	¿Í´å	null	null	null	null	ÍòÊ¤Î§	3-7 times per week	Female	21	1	4
975	¿Í´å	Line8	Í¬ºÍ	ÌåÓýÎ÷Â·	¿Í´å	null	null	null	ÍòÊ¤Î§	>10 times per week	Male	28	1	2
976	¿Í´å	Line8	¹ãÖÝ¶«Õ¾	ÌåÓýÎ÷Â·	¿Í´å	null	null	null	ÍòÊ¤Î§	>10 times per week	Male	23	5	3
977	Öé½­ÐÂ³Ç	Line5	Î÷´å	Öé½­ÐÂ³Ç	¿Í´å	null	null	null	ÍòÊ¤Î§	1-2 times per week	Male	99	2	3
978	³µÚéÄÏ	Line5	´óÉ³µØ	³µÚéÄÏ	null	null	null	null	ÍòÊ¤Î§	>10 times per week	Female	23	2	5
979	³µÚéÄÏ	Line4	Ô±´å	³µÚéÄÏ	null	null	null	null	ÍòÊ¤Î§	3-7 times per week	Male	24	4	3
980	³µÚéÄÏ	Line5	ÈýÏª	³µÚéÄÏ	null	null	null	null	ÍòÊ¤Î§	>10 times per week	Male	23	1	3
981	²ý¸Ú	Line8	Î÷ÃÅ¿Ú	¹«Ô°Ç°	²ý¸Ú	null	null	null	ÍòÊ¤Î§	>10 times per week	Female	25	3	2
982	Öé½­ÐÂ³Ç	Line3	Ð¡±±	Öé½­ÐÂ³Ç	null	null	null	null	¿Í´å	>10 times per week	Male	40	6	3
983	Öé½­ÐÂ³Ç	Line3	Ð¡±±	Öé½­ÐÂ³Ç	null	null	null	null	¿Í´å	3-7 times per week	Female	25	2	1
984	Öé½­ÐÂ³Ç	Line3	œò¿Ú	Öé½­ÐÂ³Ç	null	null	null	null	¿Í´å	>10 times per week	Female	22	5	2
985	Öé½­ÐÂ³Ç	Line3	ÖÐÉ½°Ë	Öé½­ÐÂ³Ç	null	null	null	null	¿Í´å	>10 times per week	Male	27	1	4
986	Öé½­ÐÂ³Ç	Line3	Ô±´å	Öé½­ÐÂ³Ç	null	null	null	null	¿Í´å	>10 times per week	Female	16	2	4
987	Öé½­ÐÂ³Ç	Line3	Ô±´å	Öé½­ÐÂ³Ç	null	null	null	null	¿Í´å	>10 times per week	Male	22	1	3
988	Öé½­ÐÂ³Ç	Line3	ÁÔµÂ	Öé½­ÐÂ³Ç	null	null	null	null	¿Í´å	>10 times per week	Female	16	1	1
989	Öé½­ÐÂ³Ç	Line3	¹ãÖÝ»ð³µÕ¾	Öé½­ÐÂ³Ç	null	null	null	null	¿Í´å	>10 times per week	Male	24	2	1
990	Öé½­ÐÂ³Ç	Line3	Î÷´å	Öé½­ÐÂ³Ç	null	null	null	null	¿Í´å	>10 times per week	Male	35	3	1
991	Öé½­ÐÂ³Ç	Line3	¶¯ÎïÔ°	Öé½­ÐÂ³Ç	null	null	null	null	¿Í´å	3-7 times per week	Female	20	5	1
992	Öé½­ÐÂ³Ç	Line3	ÖÐÉ½°Ë	Öé½­ÐÂ³Ç	null	null	null	null	¿Í´å	>10 times per week	Male	28	5	5
993	Öé½­ÐÂ³Ç	Line3	ÁÔµÂ	Öé½­ÐÂ³Ç	null	null	null	null	¿Í´å	>10 times per week	Female	20	5	3
994	Öé½­ÐÂ³Ç	Line3	ÌÔ½ð	Öé½­ÐÂ³Ç	null	null	null	null	¿Í´å	>10 times per week	Male	16	2	5
995	Öé½­ÐÂ³Ç	Line3	Ì¹Î²	Öé½­ÐÂ³Ç	null	null	null	null	¿Í´å	>10 times per week	Male	28	3	2
996	Öé½­ÐÂ³Ç	Line3	Ô±´å	Öé½­ÐÂ³Ç	null	null	null	null	¿Í´å	3-7 times per week	Male	25	1	1
997	Öé½­ÐÂ³Ç	Line3	¶«ÆÔ	Öé½­ÐÂ³Ç	null	null	null	null	¿Í´å	>10 times per week	Female	24	1	3
998	Öé½­ÐÂ³Ç	Line3	Î÷³¡	Öé½­ÐÂ³Ç	null	null	null	null	¿Í´å	>10 times per week	Female	17	1	4
999	Öé½­ÐÂ³Ç	Line3	¿ÆÔÏÂ·	Öé½­ÐÂ³Ç	null	null	null	null	¿Í´å	3-7 times per week	Female	20	2	2
1000	Öé½­ÐÂ³Ç	Line3	¶¯ÎïÔ°	Öé½­ÐÂ³Ç	null	null	null	null	¿Í´å	1-2 times per week	Female	22	2	1
1001	Öé½­ÐÂ³Ç	Line3	Ð¡±±	Öé½­ÐÂ³Ç	null	null	null	null	¿Í´å	>10 times per week	Male	22	1	1
1002	Öé½­ÐÂ³Ç	Line3	Î÷´å	Öé½­ÐÂ³Ç	null	null	null	null	¿Í´å	>10 times per week	Female	27	2	4
1003	ÍòÊ¤Î§	Line8	´óÑ§³Ç±±	ÍòÊ¤Î§	null	null	null	null	¿Í´å	8-10 times per week	Male	27	2	4
1004	ÍòÊ¤Î§	Line8	»Æ´å	ÍòÊ¤Î§	null	null	null	null	¿Í´å	>10 times per week	Male	31	1	3
1005	ÍòÊ¤Î§	Line8	»Æ´å	ÍòÊ¤Î§	null	null	null	null	¿Í´å	8-10 times per week	Female	23	2	3
1006	ÍòÊ¤Î§	Line8	ÎÄ³å	³µÚéÄÏ	ÍòÊ¤Î§	null	null	null	¿Í´å	>10 times per week	Male	30	2	4
1007	ÍòÊ¤Î§	Line8	ÎÄ³å	³µÚéÄÏ	ÍòÊ¤Î§	null	null	null	¿Í´å	>10 times per week	Male	24	5	2
1008	ÍòÊ¤Î§	Line8	´óÑ§³ÇÄÏ	ÍòÊ¤Î§	null	null	null	null	¿Í´å	3-7 times per week	Male	36	3	3
1009	ÍòÊ¤Î§	Line8	³µÚé	ÍòÊ¤Î§	null	null	null	null	¿Í´å	1-2 times per week	Male	18	5	2
1010	ÍòÊ¤Î§	Line8	½ðÖÞ	ÍòÊ¤Î§	null	null	null	null	¿Í´å	>10 times per week	Female	23	1	1
1011	ÍòÊ¤Î§	Line8	´óÑ§³Ç±±	ÍòÊ¤Î§	null	null	null	null	¿Í´å	>10 times per week	Female	22	2	2
1012	¹ãÖÝ¶«Õ¾	Line3	Í¬ºÍ	¹ãÖÝ¶«Õ¾	ÌåÓýÎ÷Â·	null	null	null	¿Í´å	1-2 times per week	Female	19	2	2
1013	¹«Ô°Ç°	Line1	Ô½Ðã¹«Ô°	¹«Ô°Ç°	ÌåÓýÎ÷Â·	null	null	null	¿Í´å	3-7 times per week	Male	30	6	1
1014	¹«Ô°Ç°	Line2	·¼´å	¹«Ô°Ç°	²ý¸Ú	null	null	null	¿Í´å	>10 times per week	Male	33	2	2
1015	²ý¸Ú	Line8	¹«Ô°Ç°	²ý¸Ú	null	null	null	null	¿Í´å	>10 times per week	Female	22	2	3
1016	²ý¸Ú	Line8	¹ãÖÝÄÏÕ¾	²ý¸Ú	null	null	null	null	¿Í´å	>10 times per week	Male	25	2	4
1017	²ý¸Ú	Line8	º£Öé¹ã³¡	²ý¸Ú	null	null	null	null	¿Í´å	1-2 times per week	Female	25	6	1
1018	²ý¸Ú	Line8	ÈýÔªÀï	²ý¸Ú	null	null	null	null	¿Í´å	3-7 times per week	Male	25	1	1
1019	²ý¸Ú	Line8	ÈýÔªÀï	²ý¸Ú	null	null	null	null	¿Í´å	>10 times per week	Female	38	2	1
1020	²ý¸Ú	Line8	ÂåÏª	²ý¸Ú	null	null	null	null	¿Í´å	>10 times per week	Male	23	1	3
1021	²ý¸Ú	Line8	³Â¼Òìô	¹«Ô°Ç°	²ý¸Ú	null	null	null	¿Í´å	8-10 times per week	Female	25	1	4
1022	²ý¸Ú	Line8	¼ÍÄîÌÃ	²ý¸Ú	null	null	null	null	¿Í´å	>10 times per week	Female	23	5	2
1023	²ý¸Ú	Line8	½­Ì©Â·	²ý¸Ú	null	null	null	null	¿Í´å	8-10 times per week	Male	27	1	3
1024	²ý¸Ú	Line8	¹ãÖÝÄÏÕ¾	²ý¸Ú	null	null	null	null	¿Í´å	1-2 times per week	Male	20	5	4
1025	¿Í´å	Line8	´óÌÁ	¿Í´å	null	null	null	null	²ý¸Ú	>10 times per week	Male	29	6	2
1026	¿Í´å	Line3	ººÏª³¤Â¡	¿Í´å	null	null	null	null	²ý¸Ú	3-7 times per week	Female	24	2	2
1027	¿Í´å	Line8	ÌìºÓ¿ÍÔËÕ¾	¿Í´å	null	null	null	null	²ý¸Ú	3-7 times per week	Male	17	2	2
1028	¿Í´å	Line8	ÊÐÇÅ	¿Í´å	null	null	null	null	²ý¸Ú	8-10 times per week	Male	29	1	3
1029	¿Í´å	Line8	¸Ú¶¥	¿Í´å	null	null	null	null	²ý¸Ú	3-7 times per week	Female	24	3	2
1030	¿Í´å	Line8	¾©ÏªÄÏ·½Ò½Ôº	ÌåÓýÎ÷Â·	¿Í´å	null	null	null	²ý¸Ú	>10 times per week	Male	32	2	3
1031	¿Í´å	Line8	ÌìºÓ¿ÍÔËÕ¾	¿Í´å	null	null	null	null	²ý¸Ú	>10 times per week	Male	30	2	1
1032	¿Í´å	Line8	´óÊ¯	¿Í´å	null	null	null	null	²ý¸Ú	>10 times per week	Male	24	2	1
1033	Öé½­ÐÂ³Ç	Line3	¶¯ÎïÔ°	Öé½­ÐÂ³Ç	¿Í´å	null	null	null	²ý¸Ú	>10 times per week	Male	23	2	2
1034	ÍòÊ¤Î§	Line8	»Æ´å	ÍòÊ¤Î§	null	null	null	null	²ý¸Ú	3-7 times per week	Female	21	1	3
1035	ÍòÊ¤Î§	Line8	³µÚéÄÏ	ÍòÊ¤Î§	null	null	null	null	²ý¸Ú	3-7 times per week	Male	30	3	3
1036	ÍòÊ¤Î§	Line8	³µÚéÄÏ	ÍòÊ¤Î§	null	null	null	null	²ý¸Ú	8-10 times per week	Female	36	2	3
1037	ÍòÊ¤Î§	Line8	½¶ÃÅ	ÍòÊ¤Î§	null	null	null	null	²ý¸Ú	8-10 times per week	Male	25	2	1
1038	ÍòÊ¤Î§	Line8	³µÚé	ÍòÊ¤Î§	null	null	null	null	²ý¸Ú	1-2 times per week	Male	28	2	3
1039	ÍòÊ¤Î§	Line8	»Æ´å	ÍòÊ¤Î§	null	null	null	null	²ý¸Ú	1-2 times per week	Male	19	6	4
1040	ÍòÊ¤Î§	Line8	³µÚé	ÍòÊ¤Î§	null	null	null	null	²ý¸Ú	>10 times per week	Male	24	2	1
1041	ÍòÊ¤Î§	Line8	³µÚéÄÏ	ÍòÊ¤Î§	null	null	null	null	²ý¸Ú	>10 times per week	Male	40	3	2
1042	»ð³µÕ¾	Line2	ÖÐÉ½°Ë	¹ãÖÝ»ð³µÕ¾	null	null	null	null	²ý¸Ú	>10 times per week	Male	54	6	3
1043	»ð³µÕ¾	Line2	Î÷´å	¹ãÖÝ»ð³µÕ¾	null	null	null	null	²ý¸Ú	>10 times per week	Male	38	1	3
1044	»ð³µÕ¾	Line2	ÖÐÉ½°Ë	¹ãÖÝ»ð³µÕ¾	null	null	null	null	²ý¸Ú	3-7 times per week	Female	20	1	2
1045	»ð³µÕ¾	Line2	Çø×¯	¹ãÖÝ»ð³µÕ¾	null	null	null	null	²ý¸Ú	>10 times per week	Female	26	3	2
1046	»ð³µÕ¾	Line2	Î÷³¡	¹ãÖÝ»ð³µÕ¾	null	null	null	null	²ý¸Ú	>10 times per week	Female	18	1	2
1047	»ð³µÕ¾	Line2	ÌÔ½ð	¹ãÖÝ»ð³µÕ¾	null	null	null	null	²ý¸Ú	>10 times per week	Female	22	1	1
1048	»ð³µÕ¾	Line2	Î÷´å	¹ãÖÝ»ð³µÕ¾	null	null	null	null	²ý¸Ú	>10 times per week	Female	21	1	3
1049	¹«Ô°Ç°	Line2	ÌåÓýÎ÷Â·	¹«Ô°Ç°	null	null	null	null	²ý¸Ú	>10 times per week	Male	24	2	5
1050	¹«Ô°Ç°	Line2	ÑàÌÁ	ÌåÓýÎ÷Â·	¹«Ô°Ç°	null	null	null	²ý¸Ú	>10 times per week	Female	21	2	3
1051	¹«Ô°Ç°	Line2	³Â¼Òìô	¹«Ô°Ç°	null	null	null	null	²ý¸Ú	3-7 times per week	Female	20	2	2
1052	¹«Ô°Ç°	Line2	Ñî»þ	¹«Ô°Ç°	null	null	null	null	²ý¸Ú	>10 times per week	Female	23	2	5
1053	¹«Ô°Ç°	Line2	³Â¼Òìô	¹«Ô°Ç°	null	null	null	null	²ý¸Ú	1-2 times per week	Male	14	3	2
1054	¹«Ô°Ç°	Line2	Î÷ÃÅ¿Ú	¹«Ô°Ç°	null	null	null	null	²ý¸Ú	>10 times per week	Male	28	6	2
1055	¹«Ô°Ç°	Line2	Å©½²Ëù	¹«Ô°Ç°	null	null	null	null	²ý¸Ú	>10 times per week	Female	28	6	3
1056	¹«Ô°Ç°	Line2	³Â¼Òìô	¹«Ô°Ç°	null	null	null	null	²ý¸Ú	1-2 times per week	Male	35	5	3
1057	¹«Ô°Ç°	Line2	Å©½²Ëù	¹«Ô°Ç°	null	null	null	null	²ý¸Ú	>10 times per week	Male	27	5	3
1058	¹«Ô°Ç°	Line2	ÌåÓýÖÐÐÄ	¹«Ô°Ç°	null	null	null	null	²ý¸Ú	>10 times per week	Female	23	1	3
1059	¹«Ô°Ç°	Line2	¶«É½¿Ú	¹«Ô°Ç°	null	null	null	null	²ý¸Ú	3-7 times per week	Male	15	2	4
1060	¹«Ô°Ç°	Line2	Î÷ÃÅ¿Ú	¹«Ô°Ç°	null	null	null	null	²ý¸Ú	>10 times per week	Male	17	1	4
1061	¹«Ô°Ç°	Line2	³Â¼Òìô	¹«Ô°Ç°	null	null	null	null	²ý¸Ú	>10 times per week	Male	20	2	3
1062	¹«Ô°Ç°	Line2	Î÷ÃÅ¿Ú	¹«Ô°Ç°	null	null	null	null	²ý¸Ú	1-2 times per week	Female	32	3	2
1063	¿Í´å	Line8	Öé½­ÐÂ³Ç	¿Í´å	null	null	null	null	ÅÃÖÞ	>10 times per week	Male	23	1	3
1064	¿Í´å	Line8	ÏÃœò	¿Í´å	null	null	null	null	ÅÃÖÞ	>10 times per week	Male	21	2	1
1065	¿Í´å	Line8	ÏÃœò	¿Í´å	null	null	null	null	Ä¥µúÉ³	>10 times per week	Male	22	1	5
1066	¿Í´å	Line8	ÎåÉ½	¿Í´å	null	null	null	null	±¦¸Ú´óµÀ	>10 times per week	Female	36	2	4
1067	¿Í´å	Line8	·¬Ø®¹ã³¡	¿Í´å	null	null	null	null	ÅÃÖÞ	>10 times per week	Male	28	6	1
1068	¿Í´å	Line8	»ªÊ¦	¿Í´å	null	null	null	null	ÅÃÖÞ	>10 times per week	Male	22	2	3
1069	¿Í´å	Line8	ÌåÓýÎ÷Â·	¿Í´å	null	null	null	null	³à¸Ú	>10 times per week	Male	29	1	3
1070	¿Í´å	Line8	Ð¡±±	Öé½­ÐÂ³Ç	¿Í´å	null	null	null	³à¸Ú	3-7 times per week	Male	99	1	1
1071	¿Í´å	Line8	¹ãÖÝ¶«Õ¾	ÌåÓýÎ÷Â·	¿Í´å	null	null	null	ÐÂ¸Û¶«	3-7 times per week	Male	99	3	2
1072	¿Í´å	Line8	Í¬ºÍ	ÌåÓýÎ÷Â·	¿Í´å	null	null	null	³à¸Ú	>10 times per week	Male	22	2	3
1073	¿Í´å	Line8	ÊÐÇÅ	¿Í´å	null	null	null	null	ÅÃÖÞ	>10 times per week	Male	27	1	4
1074	¿Í´å	Line8	ÌìºÓ¿ÍÔËÕ¾	¿Í´å	null	null	null	null	³à¸Ú	3-7 times per week	Male	99	2	5
1075	¿Í´å	Line8	ÊÐÇÅ	¿Í´å	null	null	null	null	³à¸Ú	>10 times per week	Female	25	1	3
1076	¿Í´å	Line8	ÊÐÇÅ	¿Í´å	null	null	null	null	³à¸Ú	>10 times per week	Male	23	2	4
1077	¿Í´å	Line8	¸Ú¶¥	¿Í´å	null	null	null	null	³à¸Ú	>10 times per week	Male	27	1	1
1078	¿Í´å	Line8	ÊÐÇÅ	¿Í´å	null	null	null	null	ÅÃÖÞ	1-2 times per week	Male	99	1	4
1079	¿Í´å	Line8	Öé½­ÐÂ³Ç	¿Í´å	null	null	null	null	³à¸Ú	3-7 times per week	Male	27	2	5
1080	¿Í´å	Line8	ººÏª³¤Â¡	¿Í´å	null	null	null	null	ÐÂ¸Û¶«	1-2 times per week	Male	36	1	4
1081	¿Í´å	Line8	´óÊ¯	¿Í´å	null	null	null	null	ðØ½­	>10 times per week	Female	19	5	2
1082	¿Í´å	Line8	·¬Ø®¹ã³¡	¿Í´å	null	null	null	null	ÅÃÖÞ	1-2 times per week	Female	24	2	1
1083	¿Í´å	Line8	¶¯ÎïÔ°	Öé½­ÐÂ³Ç	¿Í´å	null	null	null	·ï»ËÐÂ´å	3-7 times per week	Male	38	2	2
1084	¿Í´å	Line8	Á¤œò	¿Í´å	null	null	null	null	ÖÐ´ó	>10 times per week	Female	99	2	3
1085	¿Í´å	Line8	ÏÃœò	¿Í´å	null	null	null	null	Ïþ¸Û	8-10 times per week	Male	27	2	3
1086	¿Í´å	Line8	ÁÒÊ¿ÁêÔ°	ÌåÓýÎ÷Â·	¿Í´å	null	null	null	Ä¥µúÉ³	>10 times per week	Male	45	2	3
1087	¿Í´å	Line8	¹ãÖÝ¶«Õ¾	ÌåÓýÎ÷Â·	¿Í´å	null	null	null	ÅÃÖÞ	>10 times per week	Female	25	1	4
1088	¿Í´å	Line8	Ñî»þ	Öé½­ÐÂ³Ç	¿Í´å	null	null	null	³à¸Ú	8-10 times per week	Female	24	1	3
1089	¿Í´å	Line8	·¬Ø®¹ã³¡	¿Í´å	null	null	null	null	³à¸Ú	8-10 times per week	Female	23	2	2
1090	¿Í´å	Line8	Öé½­ÐÂ³Ç	¿Í´å	null	null	null	null	·ï»ËÐÂ´å	>10 times per week	Male	22	1	1
1091	¿Í´å	Line8	ÌìºÓ¿ÍÔËÕ¾	¿Í´å	null	null	null	null	Ïþ¸Û	3-7 times per week	Female	27	2	4
1092	¿Í´å	Line8	Öé½­ÐÂ³Ç	¿Í´å	null	null	null	null	ðØ½­	3-7 times per week	Female	28	2	3
1093	¿Í´å	Line8	ÊÐÇÅ	¿Í´å	null	null	null	null	ðØ½­	3-7 times per week	Female	24	1	3
1094	¿Í´å	Line8	´óÌÁ	¿Í´å	null	null	null	null	ÖÐ´ó	1-2 times per week	Male	26	2	2
1095	¿Í´å	Line8	»ªÊ¦	¿Í´å	null	null	null	null	³à¸Ú	3-7 times per week	Male	25	2	4
1096	¿Í´å	Line8	Ê¯ÅÆÇÅ	¿Í´å	null	null	null	null	ÖÐ´ó	3-7 times per week	Male	26	1	5
1097	¿Í´å	Line8	ÁÖºÍÎ÷	ÌåÓýÎ÷Â·	¿Í´å	null	null	null	³à¸Ú	8-10 times per week	Female	22	5	4
1098	¿Í´å	Line8	Ê¯ÅÆÇÅ	¿Í´å	null	null	null	null	ÖÐ´ó	>10 times per week	Female	35	1	3
1099	¿Í´å	Line8	Ð¡±±	Öé½­ÐÂ³Ç	¿Í´å	null	null	null	³à¸Ú	>10 times per week	Female	21	2	3
1100	¿Í´å	Line8	»ªÊ¦	¿Í´å	null	null	null	null	±¦¸Ú´óµÀ	3-7 times per week	Female	24	1	3
1101	¿Í´å	Line3	Ã·»¨Ô°	ÌåÓýÎ÷Â·	¿Í´å	null	null	null	ðØ½­	3-7 times per week	Male	24	3	2
1102	¿Í´å	Line8	Í¬ºÍ	ÌåÓýÎ÷Â·	¿Í´å	null	null	null	Ïþ¸Û	3-7 times per week	Male	20	4	4
1103	¿Í´å	Line8	ÌìºÓ¿ÍÔËÕ¾	¿Í´å	null	null	null	null	·ï»ËÐÂ´å	>10 times per week	Male	50	2	2
1104	¿Í´å	Line8	ÈËºÍ	ÌåÓýÎ÷Â·	¿Í´å	null	null	null	³à¸Ú	1-2 times per week	Male	50	1	2
1105	¿Í´å	Line8	¸Ú¶¥	¿Í´å	null	null	null	null	±¦¸Ú´óµÀ	>10 times per week	Male	34	1	2
1106	¿Í´å	Line8	ÏÃœò	¿Í´å	null	null	null	null	ðØ½­	>10 times per week	Male	32	2	1
1107	¿Í´å	Line8	ÌåÓýÎ÷Â·	¿Í´å	null	null	null	null	·ï»ËÐÂ´å	>10 times per week	Male	25	6	3
1108	¿Í´å	Line8	ÎåÉ½	¿Í´å	null	null	null	null	ÅÃÖÞ	>10 times per week	Female	27	2	2
1109	¿Í´å	Line8	Á¤œò	¿Í´å	null	null	null	null	ÖÐ´ó	>10 times per week	Male	30	2	4
1110	¿Í´å	Line8	ÊÐÇÅ	¿Í´å	null	null	null	null	Ïþ¸Û	>10 times per week	Female	28	5	1
1111	¿Í´å	Line3	Öé½­ÐÂ³Ç	¿Í´å	null	null	null	null	·ï»ËÐÂ´å	>10 times per week	Female	23	2	2
1112	¿Í´å	Line3	·¬Ø®¹ã³¡	¿Í´å	null	null	null	null	·ï»ËÐÂ´å	>10 times per week	Male	24	2	3
1113	¿Í´å	Line3	´óÊ¯	¿Í´å	null	null	null	null	Ïþ¸Û	8-10 times per week	Male	20	2	3
1114	¿Í´å	Line3	¸Ú¶¥	¿Í´å	null	null	null	null	É³Ô°	>10 times per week	Male	27	3	2
1115	¿Í´å	Line8	³à¸ÚËþ	¿Í´å	null	null	null	null	·ï»ËÐÂ´å	>10 times per week	Female	22	5	2
1116	¿Í´å	Line8	¸Ú¶¥	¿Í´å	null	null	null	null	ðØ½­	>10 times per week	Female	21	2	4
1117	¿Í´å	Line8	³à¸ÚËþ	¿Í´å	null	null	null	null	É³Ô°	3-7 times per week	Female	43	1	5
1118	¿Í´å	Line8	¹ãÖÝ¶«Õ¾	ÌåÓýÎ÷Â·	¿Í´å	null	null	null	É³Ô°	8-10 times per week	Female	22	2	3
1119	¿Í´å	Line8	Öé½­ÐÂ³Ç	¿Í´å	null	null	null	null	³à¸Ú	1-2 times per week	Male	27	5	5
1120	¿Í´å	Line8	·¬Ø®¹ã³¡	¿Í´å	null	null	null	null	ðØ½­	>10 times per week	Male	31	1	2
1121	¿Í´å	Line8	Çø×¯	Öé½­ÐÂ³Ç	¿Í´å	null	null	null	ÖÐ´ó	>10 times per week	Male	35	1	2
1122	¿Í´å	Line8	ÁÒÊ¿ÁêÔ°	ÌåÓýÎ÷Â·	¿Í´å	null	null	null	³à¸Ú	>10 times per week	Female	32	2	5
1123	¿Í´å	Line8	¸Ú¶¥	¿Í´å	null	null	null	null	³à¸Ú	>10 times per week	Male	19	6	2
1124	¿Í´å	Line8	ÏÃœò	¿Í´å	null	null	null	null	³à¸Ú	>10 times per week	Male	25	2	1
1125	¿Í´å	Line8	ÏÃœò	¿Í´å	null	null	null	null	³à¸Ú	>10 times per week	Female	24	2	4
1126	¿Í´å	Line8	ÌÔ½ð	Öé½­ÐÂ³Ç	¿Í´å	null	null	null	³à¸Ú	>10 times per week	Female	22	2	2
1127	¿Í´å	Line8	Ñî»þ	Öé½­ÐÂ³Ç	¿Í´å	null	null	null	ÖÐ´ó	>10 times per week	Male	25	2	1
1128	¿Í´å	Line8	Öé½­ÐÂ³Ç	¿Í´å	null	null	null	null	ÖÐ´ó	>10 times per week	Female	25	5	1
1129	¿Í´å	Line8	ÌåÓýÎ÷Â·	¿Í´å	null	null	null	null	ðØ½­	3-7 times per week	Male	23	1	2
1130	¿Í´å	Line8	Ê¯ÅÆÇÅ	¿Í´å	null	null	null	null	É³Ô°	>10 times per week	Female	22	1	1
1131	¿Í´å	Line8	ººÏª³¤Â¡	¿Í´å	null	null	null	null	ÅÃÖÞ	>10 times per week	Male	30	2	4
1132	¿Í´å	Line8	´óÊ¯	¿Í´å	null	null	null	null	Ä¥µúÉ³	8-10 times per week	Male	18	2	3
1133	¿Í´å	Line8	Áú¹é	ÌåÓýÎ÷Â·	¿Í´å	null	null	null	ÅÃÖÞ	>10 times per week	Female	18	6	1
1134	¿Í´å	Line8	Î÷´å	Öé½­ÐÂ³Ç	¿Í´å	null	null	null	Ä¥µúÉ³	>10 times per week	Female	25	1	2
1135	¿Í´å	Line8	ººÏª³¤Â¡	¿Í´å	null	null	null	null	ÅÃÖÞ	>10 times per week	Male	28	2	4
1136	¿Í´å	Line8	ÌìºÓ¿ÍÔËÕ¾	¿Í´å	null	null	null	null	ÅÃÖÞ	>10 times per week	Female	25	3	2
1137	¿Í´å	Line8	ÌìºÓ¿ÍÔËÕ¾	¿Í´å	null	null	null	null	³à¸Ú	>10 times per week	Male	25	1	1
1138	¿Í´å	Line8	Ñî»þ	Öé½­ÐÂ³Ç	¿Í´å	null	null	null	Ä¥µúÉ³	1-2 times per week	Male	43	1	4
1139	¿Í´å	Line8	·¬Ø®¹ã³¡	¿Í´å	null	null	null	null	·ï»ËÐÂ´å	1-2 times per week	Male	32	1	2
1140	¿Í´å	Line8	Í¬ºÍ	ÌåÓýÎ÷Â·	¿Í´å	null	null	null	ðØ½­	>10 times per week	Male	58	6	3
1141	¿Í´å	Line8	·¬Ø®¹ã³¡	¿Í´å	null	null	null	null	Ïþ¸Û	8-10 times per week	Male	34	1	2
1142	¿Í´å	Line8	´óÊ¯	¿Í´å	null	null	null	null	ÖÐ´ó	1-2 times per week	Male	18	2	4
1143	¿Í´å	Line8	ÊÐÇÅ	¿Í´å	null	null	null	null	ÅÃÖÞ	1-2 times per week	Male	40	2	4
1144	¿Í´å	Line8	Çø×¯	Öé½­ÐÂ³Ç	¿Í´å	null	null	null	Ä¥µúÉ³	>10 times per week	Male	30	2	3
1145	¿Í´å	Line8	¶¯ÎïÔ°	Öé½­ÐÂ³Ç	¿Í´å	null	null	null	ÖÐ´ó	1-2 times per week	Female	30	1	1
1146	¿Í´å	Line8	´óÌÁ	¿Í´å	null	null	null	null	ÖÐ´ó	>10 times per week	Male	23	3	5
1147	¿Í´å	Line8	ÊÐÇÅ	¿Í´å	null	null	null	null	±¦¸Ú´óµÀ	1-2 times per week	Male	30	6	2
1148	¿Í´å	Line8	ÏÃœò	¿Í´å	null	null	null	null	ÖÐ´ó	>10 times per week	Male	26	1	3
1149	¿Í´å	Line8	ÊÐÇÅ	¿Í´å	null	null	null	null	·ï»ËÐÂ´å	>10 times per week	Male	30	3	2
1150	¿Í´å	Line8	Ì¶´å	Öé½­ÐÂ³Ç	¿Í´å	null	null	null	·ï»ËÐÂ´å	>10 times per week	Male	25	2	2
1151	¿Í´å	Line8	œò¿Ú	Öé½­ÐÂ³Ç	¿Í´å	null	null	null	ÅÃÖÞ	>10 times per week	Male	28	1	2
1152	¿Í´å	Line8	´óÊ¯	¿Í´å	null	null	null	null	³à¸Ú	3-7 times per week	Female	26	1	4
1153	¿Í´å	Line8	ÈËºÍ	ÌåÓýÎ÷Â·	¿Í´å	null	null	null	³à¸Ú	3-7 times per week	Female	33	2	5
1154	¿Í´å	Line8	´óÊ¯	¿Í´å	null	null	null	null	³à¸Ú	>10 times per week	Male	26	2	4
1155	¿Í´å	Line8	ÌåÓýÎ÷Â·	¿Í´å	null	null	null	null	³à¸Ú	>10 times per week	Male	28	3	2
1156	¿Í´å	Line8	Í¬ºÍ	ÌåÓýÎ÷Â·	¿Í´å	null	null	null	³à¸Ú	>10 times per week	Male	24	2	2
1157	¿Í´å	Line8	ººÏª³¤Â¡	¿Í´å	null	null	null	null	ÅÃÖÞ	>10 times per week	Female	37	2	1
1158	¿Í´å	Line8	¹ãÖÝ¶«Õ¾	ÌåÓýÎ÷Â·	¿Í´å	null	null	null	ÅÃÖÞ	>10 times per week	Female	30	3	3
1159	¿Í´å	Line8	¸Ú¶¥	¿Í´å	null	null	null	null	Ïþ¸Û	>10 times per week	Female	22	2	3
1160	¿Í´å	Line8	´óÊ¯	¿Í´å	null	null	null	null	Ïþ¸Û	>10 times per week	Male	24	5	1
1161	¿Í´å	Line8	´óÊ¯	¿Í´å	null	null	null	null	Ä¥µúÉ³	>10 times per week	Male	27	2	3
1162	¿Í´å	Line8	Öé½­ÐÂ³Ç	¿Í´å	null	null	null	null	ÅÃÖÞ	>10 times per week	Female	99	2	3
1163	¿Í´å	Line8	Ô±´å	Öé½­ÐÂ³Ç	¿Í´å	null	null	null	ðØ½­	8-10 times per week	Male	17	2	1
1164	¿Í´å	Line8	ÌåÓýÎ÷Â·	¿Í´å	null	null	null	null	ÅÃÖÞ	>10 times per week	Female	32	2	3
1165	¿Í´å	Line8	Ô±´å	Öé½­ÐÂ³Ç	¿Í´å	null	null	null	ÅÃÖÞ	>10 times per week	Male	38	3	3
1166	¿Í´å	Line8	ÊÐÇÅ	¿Í´å	null	null	null	null	³à¸Ú	3-7 times per week	Female	24	2	1
1167	¿Í´å	Line8	ÏÃœò	¿Í´å	null	null	null	null	Ä¥µúÉ³	>10 times per week	Male	32	1	4
1168	¿Í´å	Line8	·¬Ø®¹ã³¡	¿Í´å	null	null	null	null	É³Ô°	3-7 times per week	Male	21	1	3
1169	¿Í´å	Line8	Ñî»þ	ÌåÓýÎ÷Â·	¿Í´å	null	null	null	ÖÐ´ó	3-7 times per week	Female	40	2	4
1170	¿Í´å	Line8	´óÊ¯	¿Í´å	null	null	null	null	Ä¥µúÉ³	>10 times per week	Female	22	6	1
1171	¿Í´å	Line8	Í¬ºÍ	ÌåÓýÎ÷Â·	¿Í´å	null	null	null	ÅÃÖÞ	1-2 times per week	Male	23	1	1
1172	¿Í´å	Line8	ÌìºÓ¿ÍÔËÕ¾	¿Í´å	null	null	null	null	³à¸Ú	1-2 times per week	Male	24	2	4
1173	¿Í´å	Line8	»ªÊ¦	¿Í´å	null	null	null	null	³à¸Ú	3-7 times per week	Male	29	1	4
1174	¿Í´å	Line8	Ð¡±±	Öé½­ÐÂ³Ç	¿Í´å	null	null	null	ÅÃÖÞ	>10 times per week	Male	20	3	3
1175	¿Í´å	Line8	Á¤œò	¿Í´å	null	null	null	null	ÐÂ¸Û¶«	3-7 times per week	Female	40	2	3
1176	¿Í´å	Line8	ÊÐÇÅ	¿Í´å	null	null	null	null	ðØ½­	3-7 times per week	Male	38	2	4
1177	¿Í´å	Line8	·¬Ø®¹ã³¡	¿Í´å	null	null	null	null	Ïþ¸Û	>10 times per week	Female	27	1	4
1178	¿Í´å	Line8	ÊÐÇÅ	¿Í´å	null	null	null	null	ÖÐ´ó	>10 times per week	Male	28	2	3
1179	¿Í´å	Line8	ÊÐÇÅ	¿Í´å	null	null	null	null	ÖÐ´ó	>10 times per week	Male	26	6	3
1180	¿Í´å	Line8	ÏÃœò	¿Í´å	null	null	null	null	·ï»ËÐÂ´å	8-10 times per week	Female	24	6	3
1181	¿Í´å	Line8	ÌìºÓ¿ÍÔËÕ¾	¿Í´å	null	null	null	null	ÖÐ´ó	>10 times per week	Male	22	1	1
1182	¿Í´å	Line8	ÌÔ½ð	Öé½­ÐÂ³Ç	¿Í´å	null	null	null	ÖÐ´ó	>10 times per week	Male	99	6	1
1183	¿Í´å	Line8	´óÊ¯	¿Í´å	null	null	null	null	ÖÐ´ó	>10 times per week	Female	22	3	1
1184	Öé½­ÐÂ³Ç	Line3	Ô±´å	Öé½­ÐÂ³Ç	¿Í´å	null	null	null	Ïþ¸Û	>10 times per week	Male	25	2	1
1185	Öé½­ÐÂ³Ç	Line3	Ì¶´å	Öé½­ÐÂ³Ç	¿Í´å	null	null	null	³à¸Ú	>10 times per week	Male	36	2	2
1186	Öé½­ÐÂ³Ç	Line3	Ô±´å	Öé½­ÐÂ³Ç	¿Í´å	null	null	null	É³Ô°	>10 times per week	Male	25	1	5
1187	Öé½­ÐÂ³Ç	Line3	Çø×¯	Öé½­ÐÂ³Ç	¿Í´å	null	null	null	ÅÃÖÞ	8-10 times per week	Male	27	2	2
1188	Öé½­ÐÂ³Ç	Line3	ÁÔµÂ	Öé½­ÐÂ³Ç	¿Í´å	null	null	null	É³Ô°	>10 times per week	Male	30	1	2
1189	ÍòÊ¤Î§	Line4	³µÚé	ÍòÊ¤Î§	null	null	null	null	±¦¸Ú´óµÀ	>10 times per week	Male	33	3	1
1190	ÍòÊ¤Î§	Line4	³µÚéÄÏ	ÍòÊ¤Î§	null	null	null	null	ðØ½­	>10 times per week	Male	23	1	3
1191	ÍòÊ¤Î§	Line8	´óÉ³µØ	³µÚéÄÏ	ÍòÊ¤Î§	null	null	null	ÅÃÖÞ	3-7 times per week	Female	22	2	3
1192	ÍòÊ¤Î§	Line8	´óÑ§³ÇÄÏ	ÍòÊ¤Î§	null	null	null	null	ÅÃÖÞ	3-7 times per week	Male	20	5	1
1193	ÍòÊ¤Î§	Line8	»Æ´å	ÍòÊ¤Î§	null	null	null	null	ÖÐ´ó	>10 times per week	Female	30	6	3
1194	ÍòÊ¤Î§	Line8	³µÚéÄÏ	ÍòÊ¤Î§	null	null	null	null	Ïþ¸Û	3-7 times per week	Female	22	5	1
1195	ÍòÊ¤Î§	Line8	³µÚéÄÏ	ÍòÊ¤Î§	null	null	null	null	±¦¸Ú´óµÀ	8-10 times per week	Female	26	1	5
1196	ÍòÊ¤Î§	Line8	¶«ÆÔ	³µÚéÄÏ	ÍòÊ¤Î§	null	null	null	Ä¥µúÉ³	3-7 times per week	Male	30	6	5
1197	ÍòÊ¤Î§	Line8	³µÚéÄÏ	ÍòÊ¤Î§	null	null	null	null	±¦¸Ú´óµÀ	>10 times per week	Female	22	2	3
1198	ÍòÊ¤Î§	Line8	³µÚéÄÏ	ÍòÊ¤Î§	null	null	null	null	Ïþ¸Û	>10 times per week	Male	25	2	4
1199	ÍòÊ¤Î§	Line8	³µÚéÄÏ	ÍòÊ¤Î§	null	null	null	null	ÅÃÖÞ	3-7 times per week	Male	27	3	3
1200	ÍòÊ¤Î§	Line8	´óÑ§³Ç±±	ÍòÊ¤Î§	null	null	null	null	ÖÐ´ó	1-2 times per week	Male	30	5	4
1201	ÍòÊ¤Î§	Line8	³µÚéÄÏ	ÍòÊ¤Î§	null	null	null	null	±¦¸Ú´óµÀ	>10 times per week	Male	24	3	2
1202	ÍòÊ¤Î§	Line8	´óÉ³¶«	³µÚéÄÏ	ÍòÊ¤Î§	null	null	null	ÖÐ´ó	8-10 times per week	Male	19	1	3
1203	ÍòÊ¤Î§	Line8	³µÚéÄÏ	ÍòÊ¤Î§	null	null	null	null	ÅÃÖÞ	8-10 times per week	Female	23	3	1
1204	ÍòÊ¤Î§	Line8	³µÚé	ÍòÊ¤Î§	null	null	null	null	±¦¸Ú´óµÀ	>10 times per week	Female	21	5	3
1205	ÍòÊ¤Î§	Line8	º£°ø	ÍòÊ¤Î§	null	null	null	null	ÅÃÖÞ	>10 times per week	Male	26	2	3
1206	ÍòÊ¤Î§	Line8	ÁÔµÂ	³µÚéÄÏ	ÍòÊ¤Î§	null	null	null	ÅÃÖÞ	>10 times per week	Female	48	4	2
1207	ÍòÊ¤Î§	Line8	´óÉ³µØ	³µÚéÄÏ	ÍòÊ¤Î§	null	null	null	³à¸Ú	>10 times per week	Male	26	2	1
1208	ÍòÊ¤Î§	Line8	½ðÖÞ	ÍòÊ¤Î§	null	null	null	null	ÖÐ´ó	>10 times per week	Female	28	2	3
1209	ÍòÊ¤Î§	Line8	³µÚé	ÍòÊ¤Î§	null	null	null	null	³à¸Ú	8-10 times per week	Male	23	2	3
1210	ÍòÊ¤Î§	Line8	³µÚé	ÍòÊ¤Î§	null	null	null	null	ÖÐ´ó	>10 times per week	Male	30	2	1
1211	ÍòÊ¤Î§	Line8	³µÚéÄÏ	ÍòÊ¤Î§	null	null	null	null	Ïþ¸Û	>10 times per week	Male	27	2	4
1212	ÍòÊ¤Î§	Line8	»Æ´å	ÍòÊ¤Î§	null	null	null	null	ÖÐ´ó	3-7 times per week	Male	24	1	1
1213	ÍòÊ¤Î§	Line8	¶«ÆÔ	³µÚéÄÏ	ÍòÊ¤Î§	null	null	null	Ïþ¸Û	8-10 times per week	Female	23	2	1
1214	ÍòÊ¤Î§	Line8	Ô±´å	³µÚéÄÏ	ÍòÊ¤Î§	null	null	null	ÅÃÖÞ	8-10 times per week	Male	22	1	3
1215	ÍòÊ¤Î§	Line8	½ðÖÞ	ÍòÊ¤Î§	null	null	null	null	ðØ½­	1-2 times per week	Female	22	1	1
1216	ÍòÊ¤Î§	Line8	´óÑ§³ÇÄÏ	ÍòÊ¤Î§	null	null	null	null	ÖÐ´ó	>10 times per week	Female	21	2	4
1217	ÍòÊ¤Î§	Line8	´óÑ§³ÇÄÏ	ÍòÊ¤Î§	null	null	null	null	ðØ½­	3-7 times per week	Male	23	2	3
1218	ÍòÊ¤Î§	Line8	ÐÂÔì	ÍòÊ¤Î§	null	null	null	null	Ïþ¸Û	8-10 times per week	Male	99	2	5
1219	ÍòÊ¤Î§	Line8	Ê¯³ž	ÍòÊ¤Î§	null	null	null	null	ÅÃÖÞ	8-10 times per week	Female	35	1	5
1220	ÍòÊ¤Î§	Line8	´óÉ³µØ	³µÚéÄÏ	ÍòÊ¤Î§	null	null	null	Ïþ¸Û	>10 times per week	Male	45	4	3
1221	ÍòÊ¤Î§	Line8	»Æ´å	ÍòÊ¤Î§	null	null	null	null	³à¸Ú	>10 times per week	Male	38	1	3
1222	ÍòÊ¤Î§	Line8	³µÚéÄÏ	ÍòÊ¤Î§	null	null	null	null	³à¸Ú	>10 times per week	Male	23	2	2
1223	ÍòÊ¤Î§	Line8	º£°ø	ÍòÊ¤Î§	null	null	null	null	³à¸Ú	>10 times per week	Male	32	2	2
1224	ÍòÊ¤Î§	Line8	³µÚéÄÏ	ÍòÊ¤Î§	null	null	null	null	ðØ½­	1-2 times per week	Female	16	1	1
1225	ÍòÊ¤Î§	Line8	¶«ÆÔ	³µÚéÄÏ	ÍòÊ¤Î§	null	null	null	±¦¸Ú´óµÀ	>10 times per week	Male	32	2	1
1226	ÍòÊ¤Î§	Line8	»Æ´å	ÍòÊ¤Î§	null	null	null	null	ðØ½­	1-2 times per week	Male	20	2	2
1227	ÍòÊ¤Î§	Line8	º£°ø	ÍòÊ¤Î§	null	null	null	null	³à¸Ú	3-7 times per week	Male	29	3	2
1228	ÍòÊ¤Î§	Line8	³µÚé	ÍòÊ¤Î§	null	null	null	null	ÅÃÖÞ	>10 times per week	Male	22	3	1
1229	ÍòÊ¤Î§	Line8	³µÚéÄÏ	ÍòÊ¤Î§	null	null	null	null	ðØ½­	>10 times per week	Male	26	3	2
1230	ÍòÊ¤Î§	Line8	´óÑ§³ÇÄÏ	ÍòÊ¤Î§	null	null	null	null	ðØ½­	>10 times per week	Male	26	6	2
1231	ÍòÊ¤Î§	Line8	´óÉ³µØ	³µÚéÄÏ	ÍòÊ¤Î§	null	null	null	Ïþ¸Û	>10 times per week	Male	21	2	3
1232	³µÚéÄÏ	Line5	ÎÄ³å	³µÚéÄÏ	ÍòÊ¤Î§	null	null	null	ðØ½­	3-7 times per week	Male	21	5	1
1233	³µÚéÄÏ	Line4	´óÉ³µØ	³µÚéÄÏ	ÍòÊ¤Î§	null	null	null	³à¸Ú	3-7 times per week	Male	27	6	2
1234	³µÚéÄÏ	Line4	¿ÆÔÏÂ·	³µÚéÄÏ	ÍòÊ¤Î§	null	null	null	É³Ô°	3-7 times per week	Male	21	2	3
1235	³µÚéÄÏ	Line4	¿ÆÔÏÂ·	³µÚéÄÏ	ÍòÊ¤Î§	null	null	null	·ï»ËÐÂ´å	>10 times per week	Female	22	2	2
1236	³µÚéÄÏ	Line4	´óÉ³¶«	³µÚéÄÏ	ÍòÊ¤Î§	null	null	null	ÖÐ´ó	8-10 times per week	Male	44	2	4
1237	³µÚéÄÏ	Line4	ÈýÏª	³µÚéÄÏ	ÍòÊ¤Î§	null	null	null	Ïþ¸Û	3-7 times per week	Male	25	1	2
1238	³µÚéÄÏ	Line4	Ì¶´å	³µÚéÄÏ	ÍòÊ¤Î§	null	null	null	ÅÃÖÞ	1-2 times per week	Male	32	1	1
1239	³µÚéÄÏ	Line4	¿ÆÔÏÂ·	³µÚéÄÏ	ÍòÊ¤Î§	null	null	null	É³Ô°	>10 times per week	Male	26	3	1
1240	³µÚéÄÏ	Line4	ÈýÏª	³µÚéÄÏ	ÍòÊ¤Î§	null	null	null	ÖÐ´ó	>10 times per week	Female	27	3	1
1241	³µÚéÄÏ	Line4	ÎÄ³å	³µÚéÄÏ	ÍòÊ¤Î§	null	null	null	Ïþ¸Û	3-7 times per week	Male	20	1	4
1242	³µÚéÄÏ	Line4	ÎÄ³å	³µÚéÄÏ	ÍòÊ¤Î§	null	null	null	ÖÐ´ó	>10 times per week	Male	25	3	1
1243	³µÚéÄÏ	Line4	Ð¡±±	³µÚéÄÏ	ÍòÊ¤Î§	null	null	null	ÅÃÖÞ	8-10 times per week	Male	26	2	3
1244	³µÚéÄÏ	Line4	ÎÄ³å	³µÚéÄÏ	ÍòÊ¤Î§	null	null	null	ÖÐ´ó	>10 times per week	Male	20	1	2
1245	¼ÎºÌÍû¸Ú	Line3	Í¬ºÍ	¼ÎºÌÍû¸Ú	²ý¸Ú	null	null	null	±¦¸Ú´óµÀ	>10 times per week	Female	26	3	5
1246	¼ÎºÌÍû¸Ú	Line2	Áú¹é	¼ÎºÌÍû¸Ú	²ý¸Ú	null	null	null	ÅÃÖÞ	>10 times per week	Male	25	2	4
1247	¹ãÖÝ¶«Õ¾	Line3	¼ÎºÌÍû¸Ú	¹ãÖÝ¶«Õ¾	ÌåÓýÎ÷Â·	¿Í´å	null	null	ÖÐ´ó	3-7 times per week	Male	28	1	3
1248	»ð³µÕ¾	Line2	Î÷³¡	¹ãÖÝ»ð³µÕ¾	²ý¸Ú	null	null	null	Ïþ¸Û	>10 times per week	Female	25	2	4
1249	»ð³µÕ¾	Line2	ÌÔ½ð	¹ãÖÝ»ð³µÕ¾	²ý¸Ú	null	null	null	ðØ½­	>10 times per week	Female	23	5	3
1250	»ð³µÕ¾	Line2	Î÷´å	¹ãÖÝ»ð³µÕ¾	²ý¸Ú	null	null	null	ðØ½­	>10 times per week	Female	16	2	4
1251	»ð³µÕ¾	Line2	Î÷³¡	¹ãÖÝ»ð³µÕ¾	²ý¸Ú	null	null	null	±¦¸Ú´óµÀ	>10 times per week	Female	24	2	2
1252	»ð³µÕ¾	Line2	œò¿Ú	¹ãÖÝ»ð³µÕ¾	²ý¸Ú	null	null	null	ÖÐ´ó	>10 times per week	Male	28	3	2
1253	¹«Ô°Ç°	Line2	Å©½²Ëù	¹«Ô°Ç°	²ý¸Ú	null	null	null	Ä¥µúÉ³	1-2 times per week	Male	16	2	2
1254	¹«Ô°Ç°	Line2	Î÷ÃÅ¿Ú	¹«Ô°Ç°	²ý¸Ú	null	null	null	Ïþ¸Û	3-7 times per week	Female	20	5	2
1255	¹«Ô°Ç°	Line2	³¤ÊÙÂ·	¹«Ô°Ç°	²ý¸Ú	null	null	null	É³Ô°	>10 times per week	Male	23	1	3
1256	¹«Ô°Ç°	Line2	Î÷ÃÅ¿Ú	¹«Ô°Ç°	²ý¸Ú	null	null	null	³à¸Ú	>10 times per week	Male	30	2	3
1257	¹«Ô°Ç°	Line2	Å©½²Ëù	¹«Ô°Ç°	²ý¸Ú	null	null	null	·ï»ËÐÂ´å	3-7 times per week	Female	17	2	2
1258	¹«Ô°Ç°	Line2	Ô½Ðã¹«Ô°	¹«Ô°Ç°	ÌåÓýÎ÷Â·	¿Í´å	null	null	Ä¥µúÉ³	>10 times per week	Female	24	1	5
1259	²ý¸Ú	Line8	¶«É½¿Ú	¹«Ô°Ç°	²ý¸Ú	null	null	null	·ï»ËÐÂ´å	>10 times per week	Male	15	2	2
1260	²ý¸Ú	Line8	º£Öé¹ã³¡	²ý¸Ú	null	null	null	null	±¦¸Ú´óµÀ	>10 times per week	Male	45	2	4
1261	²ý¸Ú	Line8	½­ÄÏÎ÷	²ý¸Ú	null	null	null	null	±¦¸Ú´óµÀ	1-2 times per week	Male	17	3	1
1262	²ý¸Ú	Line8	½­ÄÏÎ÷	²ý¸Ú	null	null	null	null	·ï»ËÐÂ´å	1-2 times per week	Male	24	2	3
1263	²ý¸Ú	Line8	Å©½²Ëù	¹«Ô°Ç°	²ý¸Ú	null	null	null	±¦¸Ú´óµÀ	3-7 times per week	Male	13	2	3
1264	²ý¸Ú	Line8	ÊÐ¶þ¹¬	²ý¸Ú	null	null	null	null	±¦¸Ú´óµÀ	>10 times per week	Male	26	2	2
1265	²ý¸Ú	Line8	¼ÍÄîÌÃ	²ý¸Ú	null	null	null	null	±¦¸Ú´óµÀ	>10 times per week	Female	28	3	2
1266	²ý¸Ú	Line8	¼ÍÄîÌÃ	²ý¸Ú	null	null	null	null	É³Ô°	>10 times per week	Female	15	3	1
1267	²ý¸Ú	Line8	º£Öé¹ã³¡	²ý¸Ú	null	null	null	null	·ï»ËÐÂ´å	>10 times per week	Female	11	2	5
1268	²ý¸Ú	Line8	Ô½Ðã¹«Ô°	²ý¸Ú	null	null	null	null	É³Ô°	3-7 times per week	Female	21	6	2
1269	²ý¸Ú	Line8	¼ÍÄîÌÃ	²ý¸Ú	null	null	null	null	É³Ô°	>10 times per week	Male	35	2	2
1270	²ý¸Ú	Line8	¼ÎºÌÍû¸Ú	²ý¸Ú	null	null	null	null	·ï»ËÐÂ´å	>10 times per week	Male	29	2	2
1271	²ý¸Ú	Line8	Ð¡±±	¹ãÖÝ»ð³µÕ¾	²ý¸Ú	null	null	null	±¦¸Ú´óµÀ	>10 times per week	Female	35	3	2
1272	²ý¸Ú	Line8	Î÷ÃÅ¿Ú	¹«Ô°Ç°	²ý¸Ú	null	null	null	±¦¸Ú´óµÀ	>10 times per week	Female	28	3	3
1273	²ý¸Ú	Line8	ÌÔ½ð	¹ãÖÝ»ð³µÕ¾	²ý¸Ú	null	null	null	±¦¸Ú´óµÀ	>10 times per week	Female	11	3	3
1274	²ý¸Ú	Line8	ÌåÓýÎ÷Â·	¹«Ô°Ç°	²ý¸Ú	null	null	null	·ï»ËÐÂ´å	>10 times per week	Male	24	1	1
1275	²ý¸Ú	Line8	ÊÐ¶þ¹¬	²ý¸Ú	null	null	null	null	·ï»ËÐÂ´å	>10 times per week	Male	16	1	2
1276	²ý¸Ú	Line8	º£Öé¹ã³¡	²ý¸Ú	null	null	null	null	É³Ô°	>10 times per week	Male	23	6	4
1277	²ý¸Ú	Line8	ÊÐ¶þ¹¬	²ý¸Ú	null	null	null	null	É³Ô°	3-7 times per week	Female	15	2	3
1278	²ý¸Ú	Line8	º£Öé¹ã³¡	²ý¸Ú	null	null	null	null	±¦¸Ú´óµÀ	>10 times per week	Male	23	1	1
1279	²ý¸Ú	Line8	º£Öé¹ã³¡	²ý¸Ú	null	null	null	null	±¦¸Ú´óµÀ	>10 times per week	Female	18	2	2
1280	²ý¸Ú	Line8	º£Öé¹ã³¡	²ý¸Ú	null	null	null	null	É³Ô°	>10 times per week	Male	24	5	2
1281	²ý¸Ú	Line8	Î÷ÀÊ	¹«Ô°Ç°	²ý¸Ú	null	null	null	³à¸Ú	3-7 times per week	Male	26	2	3
1282	²ý¸Ú	Line8	¶«É½¿Ú	¹«Ô°Ç°	²ý¸Ú	null	null	null	±¦¸Ú´óµÀ	>10 times per week	Female	30	5	2
1283	²ý¸Ú	Line8	ÈýÔªÀï	²ý¸Ú	null	null	null	null	É³Ô°	3-7 times per week	Female	20	5	4
1284	²ý¸Ú	Line8	¹«Ô°Ç°	²ý¸Ú	null	null	null	null	±¦¸Ú´óµÀ	>10 times per week	Female	25	2	3
1285	²ý¸Ú	Line8	ÌåÓýÎ÷Â·	¹«Ô°Ç°	²ý¸Ú	null	null	null	±¦¸Ú´óµÀ	>10 times per week	Female	24	3	4
1286	²ý¸Ú	Line8	¶«É½¿Ú	¹«Ô°Ç°	²ý¸Ú	null	null	null	±¦¸Ú´óµÀ	>10 times per week	Female	23	3	3
1287	²ý¸Ú	Line8	ÌåÓýÎ÷Â·	¹«Ô°Ç°	²ý¸Ú	null	null	null	·ï»ËÐÂ´å	>10 times per week	Female	31	5	2
1288	²ý¸Ú	Line8	ÌÔ½ð	¹ãÖÝ»ð³µÕ¾	²ý¸Ú	null	null	null	É³Ô°	>10 times per week	Female	27	6	3
1289	²ý¸Ú	Line8	Ð¡±±	¹ãÖÝ»ð³µÕ¾	²ý¸Ú	null	null	null	±¦¸Ú´óµÀ	>10 times per week	Female	38	2	2
1290	²ý¸Ú	Line8	º£Öé¹ã³¡	²ý¸Ú	null	null	null	null	±¦¸Ú´óµÀ	>10 times per week	Female	32	2	1
1291	²ý¸Ú	Line8	¹«Ô°Ç°	²ý¸Ú	null	null	null	null	±¦¸Ú´óµÀ	>10 times per week	Female	26	2	3
1292	²ý¸Ú	Line8	ÊÐ¶þ¹¬	²ý¸Ú	null	null	null	null	·ï»ËÐÂ´å	>10 times per week	Female	27	2	1
1293	²ý¸Ú	Line8	¹«Ô°Ç°	²ý¸Ú	null	null	null	null	Ïþ¸Û	>10 times per week	Male	32	1	4
1294	²ý¸Ú	Line8	º£Öé¹ã³¡	²ý¸Ú	null	null	null	null	±¦¸Ú´óµÀ	3-7 times per week	Female	17	5	1
1295	²ý¸Ú	Line8	¹ãÖÝ¶«Õ¾	¹«Ô°Ç°	²ý¸Ú	null	null	null	·ï»ËÐÂ´å	>10 times per week	Male	26	5	2
1296	²ý¸Ú	Line8	¶«ÏþÄÏ	²ý¸Ú	null	null	null	null	ÖÐ´ó	3-7 times per week	Female	19	2	4
1297	²ý¸Ú	Line8	¹«Ô°Ç°	²ý¸Ú	null	null	null	null	É³Ô°	>10 times per week	Male	30	2	1
1298	²ý¸Ú	Line8	Î÷ÃÅ¿Ú	¹«Ô°Ç°	²ý¸Ú	null	null	null	ðØ½­	>10 times per week	Female	26	1	2
1299	²ý¸Ú	Line8	½­ÏÄ	²ý¸Ú	null	null	null	null	ðØ½­	>10 times per week	Male	26	1	3
1300	²ý¸Ú	Line8	ÊÐ¶þ¹¬	²ý¸Ú	null	null	null	null	ÖÐ´ó	>10 times per week	Female	13	1	3
1301	²ý¸Ú	Line8	Î÷ÃÅ¿Ú	¹«Ô°Ç°	²ý¸Ú	null	null	null	ÅÃÖÞ	3-7 times per week	Female	14	5	2
1302	²ý¸Ú	Line8	º£Öé¹ã³¡	²ý¸Ú	null	null	null	null	ÖÐ´ó	>10 times per week	Female	24	2	1
1303	²ý¸Ú	Line8	¹«Ô°Ç°	²ý¸Ú	null	null	null	null	ðØ½­	3-7 times per week	Female	29	5	1
1304	²ý¸Ú	Line8	¹«Ô°Ç°	²ý¸Ú	null	null	null	null	É³Ô°	3-7 times per week	Female	35	5	3
1305	²ý¸Ú	Line8	°×ÔÆ¹«Ô°	²ý¸Ú	null	null	null	null	±¦¸Ú´óµÀ	8-10 times per week	Male	28	1	3
1306	²ý¸Ú	Line8	½­ÄÏÎ÷	²ý¸Ú	null	null	null	null	·ï»ËÐÂ´å	8-10 times per week	Male	17	6	1
1307	²ý¸Ú	Line8	¹«Ô°Ç°	²ý¸Ú	null	null	null	null	É³Ô°	>10 times per week	Female	28	2	2
1308	²ý¸Ú	Line8	¹«Ô°Ç°	²ý¸Ú	null	null	null	null	±¦¸Ú´óµÀ	>10 times per week	Male	26	2	3
1309	²ý¸Ú	Line8	ÌåÓýÖÐÐÄ	¹«Ô°Ç°	²ý¸Ú	null	null	null	±¦¸Ú´óµÀ	3-7 times per week	Male	29	1	3
1310	²ý¸Ú	Line8	Å©½²Ëù	¹«Ô°Ç°	²ý¸Ú	null	null	null	É³Ô°	>10 times per week	Male	24	5	1
1311	²ý¸Ú	Line8	ÁÔµÂ	Öé½­ÐÂ³Ç	ÌåÓýÎ÷Â·	¹«Ô°Ç°	²ý¸Ú	null	É³Ô°	>10 times per week	Female	40	2	4
1312	²ý¸Ú	Line8	½­Ì©Â·	²ý¸Ú	null	null	null	null	·ï»ËÐÂ´å	>10 times per week	Male	22	2	3
1313	²ý¸Ú	Line8	¹ãÖÝÄÏÕ¾	²ý¸Ú	null	null	null	null	É³Ô°	>10 times per week	Female	19	3	5
1314	²ý¸Ú	Line8	¹«Ô°Ç°	²ý¸Ú	null	null	null	null	±¦¸Ú´óµÀ	>10 times per week	Male	30	2	4
1315	²ý¸Ú	Line8	Å©½²Ëù	¹«Ô°Ç°	²ý¸Ú	null	null	null	±¦¸Ú´óµÀ	>10 times per week	Female	16	4	4
1316	²ý¸Ú	Line8	ÄÏÖÞ	²ý¸Ú	null	null	null	null	·ï»ËÐÂ´å	>10 times per week	Female	40	2	4
1317	²ý¸Ú	Line8	Ð¡±±	¹ãÖÝ»ð³µÕ¾	²ý¸Ú	null	null	null	±¦¸Ú´óµÀ	>10 times per week	Female	23	2	3
1318	²ý¸Ú	Line8	Çø×¯	¹ãÖÝ»ð³µÕ¾	²ý¸Ú	null	null	null	±¦¸Ú´óµÀ	>10 times per week	Male	25	2	2
1319	²ý¸Ú	Line8	ÌåÓýÎ÷Â·	¹«Ô°Ç°	²ý¸Ú	null	null	null	É³Ô°	>10 times per week	Male	27	4	2
1320	²ý¸Ú	Line8	¶«É½¿Ú	¹«Ô°Ç°	²ý¸Ú	null	null	null	±¦¸Ú´óµÀ	>10 times per week	Male	25	2	2
1321	²ý¸Ú	Line8	Ñî»þ	¹«Ô°Ç°	²ý¸Ú	null	null	null	·ï»ËÐÂ´å	>10 times per week	Female	45	3	2
1322	²ý¸Ú	Line8	¹ãÖÝ¶«Õ¾	¹«Ô°Ç°	²ý¸Ú	null	null	null	É³Ô°	>10 times per week	Male	28	2	2
1323	²ý¸Ú	Line8	ÂåÏª	²ý¸Ú	null	null	null	null	·ï»ËÐÂ´å	>10 times per week	Female	30	2	1
1324	²ý¸Ú	Line8	ÈýÔªÀï	²ý¸Ú	null	null	null	null	É³Ô°	>10 times per week	Male	32	2	3
1325	²ý¸Ú	Line8	¹«Ô°Ç°	²ý¸Ú	null	null	null	null	±¦¸Ú´óµÀ	>10 times per week	Female	33	1	2
1326	²ý¸Ú	Line8	¹ãÖÝ»ð³µÕ¾	²ý¸Ú	null	null	null	null	É³Ô°	>10 times per week	Female	30	2	2
1327	²ý¸Ú	Line8	¶¯ÎïÔ°	¹ãÖÝ»ð³µÕ¾	²ý¸Ú	null	null	null	·ï»ËÐÂ´å	>10 times per week	Female	27	1	1
1328	²ý¸Ú	Line8	ÄÏÖÞ	²ý¸Ú	null	null	null	null	±¦¸Ú´óµÀ	3-7 times per week	Female	30	2	3
1329	²ý¸Ú	Line8	º£Öé¹ã³¡	²ý¸Ú	null	null	null	null	±¦¸Ú´óµÀ	>10 times per week	Male	24	6	2
1330	²ý¸Ú	Line8	¹ãÖÝ»ð³µÕ¾	²ý¸Ú	null	null	null	null	ðØ½­	>10 times per week	Male	23	2	3
1331	²ý¸Ú	Line8	ÊÐ¶þ¹¬	²ý¸Ú	null	null	null	null	ÖÐ´ó	>10 times per week	Female	40	2	2
1332	²ý¸Ú	Line8	¹«Ô°Ç°	²ý¸Ú	null	null	null	null	ðØ½­	3-7 times per week	Female	19	6	3
1333	²ý¸Ú	Line8	ÈýÔªÀï	²ý¸Ú	null	null	null	null	ÖÐ´ó	>10 times per week	Male	21	1	4
1334	²ý¸Ú	Line8	Ïô¸Ú	²ý¸Ú	null	null	null	null	ÖÐ´ó	>10 times per week	Male	18	5	3
1335	²ý¸Ú	Line8	¹«Ô°Ç°	²ý¸Ú	null	null	null	null	ÖÐ´ó	8-10 times per week	Male	21	2	1
1336	²ý¸Ú	Line8	ÂåÏª	²ý¸Ú	null	null	null	null	ðØ½­	3-7 times per week	Male	29	2	3
1337	²ý¸Ú	Line8	½­ÄÏÎ÷	²ý¸Ú	null	null	null	null	ðØ½­	>10 times per week	Female	17	2	3
1338	²ý¸Ú	Line8	½­ÏÄ	²ý¸Ú	null	null	null	null	ðØ½­	3-7 times per week	Male	28	1	4
1339	²ý¸Ú	Line8	¹ãÖÝ»ð³µÕ¾	²ý¸Ú	null	null	null	null	ðØ½­	3-7 times per week	Female	15	1	1
1340	²ý¸Ú	Line8	ÂåÏª	²ý¸Ú	null	null	null	null	Ä¥µúÉ³	3-7 times per week	Male	17	4	4
1341	²ý¸Ú	Line8	½­ÄÏÎ÷	²ý¸Ú	null	null	null	null	Ä¥µúÉ³	8-10 times per week	Male	23	5	3
1342	²ý¸Ú	Line8	¹ãÖÝÄÏÕ¾	²ý¸Ú	null	null	null	null	ÖÐ´ó	3-7 times per week	Male	30	2	3
1343	²ý¸Ú	Line8	³¤ÊÙÂ·	¹«Ô°Ç°	²ý¸Ú	null	null	null	Ïþ¸Û	3-7 times per week	Male	24	2	1
1344	²ý¸Ú	Line8	Ô½Ðã¹«Ô°	²ý¸Ú	null	null	null	null	ðØ½­	1-2 times per week	Male	21	1	2
1345	²ý¸Ú	Line8	¹ãÖÝ»ð³µÕ¾	²ý¸Ú	null	null	null	null	ÖÐ´ó	1-2 times per week	Female	27	2	1
1346	²ý¸Ú	Line8	Ô½Ðã¹«Ô°	²ý¸Ú	null	null	null	null	ÅÃÖÞ	8-10 times per week	Female	25	1	3
1347	²ý¸Ú	Line8	·ÉÏè¹«Ô°	²ý¸Ú	null	null	null	null	ÖÐ´ó	8-10 times per week	Male	26	2	1
1348	²ý¸Ú	Line8	»á½­	²ý¸Ú	null	null	null	null	·ï»ËÐÂ´å	3-7 times per week	Male	38	3	2
1349	²ý¸Ú	Line8	Ð¡±±	¹ãÖÝ»ð³µÕ¾	²ý¸Ú	null	null	null	±¦¸Ú´óµÀ	3-7 times per week	Male	20	2	2
1350	²ý¸Ú	Line8	ÂåÏª	²ý¸Ú	null	null	null	null	É³Ô°	>10 times per week	Female	26	2	4
1351	²ý¸Ú	Line8	ÊÐ¶þ¹¬	²ý¸Ú	null	null	null	null	·ï»ËÐÂ´å	3-7 times per week	Female	38	2	4
1352	²ý¸Ú	Line8	¶«É½¿Ú	¹«Ô°Ç°	²ý¸Ú	null	null	null	±¦¸Ú´óµÀ	>10 times per week	Male	45	2	3
1353	²ý¸Ú	Line8	ÈýÔªÀï	²ý¸Ú	null	null	null	null	É³Ô°	>10 times per week	Female	23	2	5
1354	²ý¸Ú	Line8	ÈýÔªÀï	²ý¸Ú	null	null	null	null	±¦¸Ú´óµÀ	>10 times per week	Male	24	2	4
1355	²ý¸Ú	Line8	ÈýÔªÀï	²ý¸Ú	null	null	null	null	±¦¸Ú´óµÀ	>10 times per week	Male	28	2	3
1356	²ý¸Ú	Line8	ÊÐ¶þ¹¬	²ý¸Ú	null	null	null	null	±¦¸Ú´óµÀ	1-2 times per week	Male	55	2	3
1357	²ý¸Ú	Line8	ÊÐ¶þ¹¬	²ý¸Ú	null	null	null	null	·ï»ËÐÂ´å	>10 times per week	Male	20	5	5
1358	²ý¸Ú	Line8	¶«ÏþÄÏ	²ý¸Ú	null	null	null	null	É³Ô°	>10 times per week	Female	26	2	3
1359	²ý¸Ú	Line8	Î÷³¡	¹ãÖÝ»ð³µÕ¾	²ý¸Ú	null	null	null	±¦¸Ú´óµÀ	3-7 times per week	Male	22	2	2
1360	²ý¸Ú	Line8	ÁÒÊ¿ÁêÔ°	¹«Ô°Ç°	²ý¸Ú	null	null	null	É³Ô°	>10 times per week	Male	26	2	3
1361	²ý¸Ú	Line8	¹«Ô°Ç°	²ý¸Ú	null	null	null	null	·ï»ËÐÂ´å	>10 times per week	Male	25	1	2
1362	²ý¸Ú	Line8	¶«É½¿Ú	¹«Ô°Ç°	²ý¸Ú	null	null	null	·ï»ËÐÂ´å	>10 times per week	Male	16	2	3
1363	²ý¸Ú	Line8	ÄÏÖÞ	²ý¸Ú	null	null	null	null	É³Ô°	>10 times per week	Female	32	2	2
1364	²ý¸Ú	Line8	¹«Ô°Ç°	²ý¸Ú	null	null	null	null	É³Ô°	>10 times per week	Female	25	1	1
1365	²ý¸Ú	Line8	º£Öé¹ã³¡	²ý¸Ú	null	null	null	null	É³Ô°	>10 times per week	Male	19	2	1
1366	²ý¸Ú	Line8	¹«Ô°Ç°	²ý¸Ú	null	null	null	null	É³Ô°	1-2 times per week	Male	45	3	3
1367	²ý¸Ú	Line8	¼ÎºÌÍû¸Ú	²ý¸Ú	null	null	null	null	±¦¸Ú´óµÀ	>10 times per week	Female	15	2	4
1368	²ý¸Ú	Line8	ÌÔ½ð	¹ãÖÝ»ð³µÕ¾	²ý¸Ú	null	null	null	±¦¸Ú´óµÀ	>10 times per week	Female	17	1	4
1369	²ý¸Ú	Line8	ÊÐ¶þ¹¬	²ý¸Ú	null	null	null	null	±¦¸Ú´óµÀ	8-10 times per week	Male	17	3	4
1370	²ý¸Ú	Line8	¹ãÖÝÄÏÕ¾	²ý¸Ú	null	null	null	null	·ï»ËÐÂ´å	3-7 times per week	Male	22	2	2
1371	²ý¸Ú	Line8	»Æ±ß	²ý¸Ú	null	null	null	null	É³Ô°	1-2 times per week	Male	14	5	3
1372	²ý¸Ú	Line8	ÊÐ¶þ¹¬	²ý¸Ú	null	null	null	null	±¦¸Ú´óµÀ	3-7 times per week	Male	18	2	5
1373	²ý¸Ú	Line8	ÊÐ¶þ¹¬	²ý¸Ú	null	null	null	null	±¦¸Ú´óµÀ	3-7 times per week	Male	18	4	3
1374	²ý¸Ú	Line8	ÊÐ¶þ¹¬	²ý¸Ú	null	null	null	null	É³Ô°	3-7 times per week	Male	15	2	3
1375	²ý¸Ú	Line8	ÂåÏª	²ý¸Ú	null	null	null	null	·ï»ËÐÂ´å	8-10 times per week	Male	25	3	5
1376	²ý¸Ú	Line8	ÈýÔªÀï	²ý¸Ú	null	null	null	null	±¦¸Ú´óµÀ	>10 times per week	Male	22	2	3
1377	²ý¸Ú	Line8	³Â¼Òìô	¹«Ô°Ç°	²ý¸Ú	null	null	null	·ï»ËÐÂ´å	>10 times per week	Male	20	1	2
1378	²ý¸Ú	Line8	º£Öé¹ã³¡	²ý¸Ú	null	null	null	null	·ï»ËÐÂ´å	>10 times per week	Male	18	2	3
1379	²ý¸Ú	Line8	¹ãÖÝÄÏÕ¾	²ý¸Ú	null	null	null	null	±¦¸Ú´óµÀ	1-2 times per week	Male	26	2	4
1380	²ý¸Ú	Line8	¹«Ô°Ç°	²ý¸Ú	null	null	null	null	±¦¸Ú´óµÀ	>10 times per week	Female	26	1	2
1381	²ý¸Ú	Line8	¹«Ô°Ç°	²ý¸Ú	null	null	null	null	É³Ô°	>10 times per week	Male	25	1	1
1382	²ý¸Ú	Line8	½­ÄÏÎ÷	²ý¸Ú	null	null	null	null	É³Ô°	8-10 times per week	Male	13	1	2
1383	²ý¸Ú	Line8	Ô½Ðã¹«Ô°	²ý¸Ú	null	null	null	null	±¦¸Ú´óµÀ	3-7 times per week	Female	29	1	3
1384	²ý¸Ú	Line8	·ÉÏè¹«Ô°	²ý¸Ú	null	null	null	null	É³Ô°	>10 times per week	Female	21	2	2
1385	²ý¸Ú	Line8	¼ÎºÌÍû¸Ú	²ý¸Ú	null	null	null	null	±¦¸Ú´óµÀ	>10 times per week	Male	38	6	2
1386	²ý¸Ú	Line8	¶«ÏþÄÏ	²ý¸Ú	null	null	null	null	É³Ô°	3-7 times per week	Male	40	2	3
1387	²ý¸Ú	Line8	ÂåÏª	²ý¸Ú	null	null	null	null	É³Ô°	8-10 times per week	Female	29	1	1
1388	²ý¸Ú	Line8	Áú¹é	¼ÎºÌÍû¸Ú	²ý¸Ú	null	null	null	±¦¸Ú´óµÀ	>10 times per week	Male	25	2	1
1389	²ý¸Ú	Line2	ÄÏÆÖ	²ý¸Ú	null	null	null	null	ÅÃÖÞ	>10 times per week	Female	24	1	3
1390	²ý¸Ú	Line8	¹ãÖÝ»ð³µÕ¾	²ý¸Ú	null	null	null	null	ÖÐ´ó	3-7 times per week	Male	23	2	4
1391	²ý¸Ú	Line8	Ô½Ðã¹«Ô°	²ý¸Ú	null	null	null	null	³à¸Ú	8-10 times per week	Female	29	1	1
1392	²ý¸Ú	Line8	¶«ÏþÄÏ	²ý¸Ú	null	null	null	null	ðØ½­	8-10 times per week	Female	16	1	1
1393	²ý¸Ú	Line8	Î÷´å	¹ãÖÝ»ð³µÕ¾	²ý¸Ú	null	null	null	ÖÐ´ó	1-2 times per week	Male	28	2	1
1394	²ý¸Ú	Line8	·ÉÏè¹«Ô°	²ý¸Ú	null	null	null	null	ðØ½­	3-7 times per week	Female	21	2	2
1395	²ý¸Ú	Line8	¼ÎºÌÍû¸Ú	²ý¸Ú	null	null	null	null	Ïþ¸Û	1-2 times per week	Male	22	1	3
1396	²ý¸Ú	Line8	ÈýÔªÀï	²ý¸Ú	null	null	null	null	ÅÃÖÞ	>10 times per week	Male	31	6	1
1397	²ý¸Ú	Line8	º£Öé¹ã³¡	²ý¸Ú	null	null	null	null	É³Ô°	3-7 times per week	Male	29	5	3
1398	²ý¸Ú	Line8	¹«Ô°Ç°	²ý¸Ú	null	null	null	null	·ï»ËÐÂ´å	>10 times per week	Female	21	5	2
1399	²ý¸Ú	Line8	½­Ì©Â·	²ý¸Ú	null	null	null	null	±¦¸Ú´óµÀ	>10 times per week	Female	23	3	4
1400	²ý¸Ú	Line8	¼ÎºÌÍû¸Ú	²ý¸Ú	null	null	null	null	±¦¸Ú´óµÀ	1-2 times per week	Male	24	2	2
1401	²ý¸Ú	Line8	¶«ÏþÄÏ	²ý¸Ú	null	null	null	null	É³Ô°	1-2 times per week	Male	19	1	2
1402	²ý¸Ú	Line8	Î÷ÀÊ	¹«Ô°Ç°	²ý¸Ú	null	null	null	É³Ô°	>10 times per week	Male	59	6	2
1403	²ý¸Ú	Line8	¹«Ô°Ç°	²ý¸Ú	null	null	null	null	É³Ô°	>10 times per week	Female	24	1	4
1404	²ý¸Ú	Line8	ÈËºÍ	¼ÎºÌÍû¸Ú	²ý¸Ú	null	null	null	±¦¸Ú´óµÀ	>10 times per week	Male	48	5	3
1405	²ý¸Ú	Line8	¶«ÏþÄÏ	²ý¸Ú	null	null	null	null	±¦¸Ú´óµÀ	>10 times per week	Female	15	1	3
1406	²ý¸Ú	Line8	¶«ÏþÄÏ	²ý¸Ú	null	null	null	null	É³Ô°	>10 times per week	Male	13	1	3
1407	²ý¸Ú	Line8	ÁÒÊ¿ÁêÔ°	¹«Ô°Ç°	²ý¸Ú	null	null	null	·ï»ËÐÂ´å	3-7 times per week	Female	18	2	4
1408	¹«Ô°Ç°	#NULL!	Î÷ÃÅ¿Ú	¹«Ô°Ç°	²ý¸Ú	null	null	null	ÅÃÖÞ	8-10 times per week	Male	16	1	2
1409	¹«Ô°Ç°	Line2	»ÆÉ³	¹«Ô°Ç°	²ý¸Ú	null	null	null	³à¸Ú	8-10 times per week	Female	17	1	1
1410	¿Í´å	Line8	´óÊ¯	¿Í´å	ÍòÊ¤Î§	null	null	null	³µÚéÄÏ	>10 times per week	Male	28	2	5
1411	Öé½­ÐÂ³Ç	Line5	ÈËºÍ	ÌåÓýÎ÷Â·	Öé½­ÐÂ³Ç	null	null	null	³µÚéÄÏ	3-7 times per week	Female	38	1	2
1412	Öé½­ÐÂ³Ç	Line5	¿Í´å	Öé½­ÐÂ³Ç	null	null	null	null	³µÚéÄÏ	3-7 times per week	Male	25	2	3
1413	ÍòÊ¤Î§	Line4	ðØ½­	ÍòÊ¤Î§	null	null	null	null	³µÚéÄÏ	8-10 times per week	Male	20	2	2
1414	ÍòÊ¤Î§	Line4	½­Ì©Â·	²ý¸Ú	ÍòÊ¤Î§	null	null	null	³µÚéÄÏ	>10 times per week	Male	26	2	4
1415	ÍòÊ¤Î§	Line4	Ïþ¸Û	ÍòÊ¤Î§	null	null	null	null	³µÚéÄÏ	>10 times per week	Female	25	2	3
1416	ÍòÊ¤Î§	Line4	±¦¸Ú´óµÀ	ÍòÊ¤Î§	null	null	null	null	³µÚéÄÏ	>10 times per week	Male	30	3	1
1417	ÍòÊ¤Î§	Line4	±¦¸Ú´óµÀ	ÍòÊ¤Î§	null	null	null	null	³µÚéÄÏ	3-7 times per week	Male	24	6	1
1418	ÍòÊ¤Î§	Line4	Á¤œò	¿Í´å	ÍòÊ¤Î§	null	null	null	³µÚéÄÏ	>10 times per week	Female	20	2	2
1419	ÍòÊ¤Î§	Line4	ÂåÏª	²ý¸Ú	ÍòÊ¤Î§	null	null	null	³µÚéÄÏ	8-10 times per week	Male	28	2	2
1420	ÍòÊ¤Î§	Line4	½­ÄÏÎ÷	²ý¸Ú	ÍòÊ¤Î§	null	null	null	³µÚéÄÏ	8-10 times per week	Male	25	1	3
1421	ÍòÊ¤Î§	Line4	¿Í´å	ÍòÊ¤Î§	³µÚéÄÏ	null	null	null	³µÚéÄÏ	3-7 times per week	Female	18	2	4
1422	ÍòÊ¤Î§	Line4	ðØ½­	ÍòÊ¤Î§	null	null	null	null	³µÚéÄÏ	>10 times per week	Female	15	2	2
1423	ÍòÊ¤Î§	Line4	½­ÄÏÎ÷	²ý¸Ú	ÍòÊ¤Î§	null	null	null	³µÚéÄÏ	1-2 times per week	Female	22	1	1
1424	ÍòÊ¤Î§	Line4	¿Í´å	ÍòÊ¤Î§	null	null	null	null	³µÚéÄÏ	>10 times per week	Male	30	3	4
1425	ÍòÊ¤Î§	Line4	ÅÃÖÞ	ÍòÊ¤Î§	null	null	null	null	³µÚéÄÏ	>10 times per week	Female	22	1	3
1426	ÍòÊ¤Î§	Line4	ÅÃÖÞ	ÍòÊ¤Î§	null	null	null	null	³µÚéÄÏ	>10 times per week	Female	23	5	4
1427	ÍòÊ¤Î§	Line4	ÅÃÖÞ	ÍòÊ¤Î§	null	null	null	null	³µÚéÄÏ	>10 times per week	Male	30	2	3
1428	ÍòÊ¤Î§	Line4	³à¸Ú	ÍòÊ¤Î§	null	null	null	null	³µÚéÄÏ	>10 times per week	Male	18	2	4
1429	Ñî»þ	Line5	Å©½²Ëù	Ñî»þ	null	null	null	null	³µÚéÄÏ	1-2 times per week	Male	26	2	3
1430	Ñî»þ	#NULL!	¹«Ô°Ç°	Ñî»þ	null	null	null	null	³µÚéÄÏ	3-7 times per week	Male	26	5	3
1431	Ñî»þ	#NULL!	ÌåÓýÖÐÐÄ	Ñî»þ	null	null	null	null	³µÚéÄÏ	3-7 times per week	Female	15	2	3
1432	Ñî»þ	#NULL!	Î÷ÃÅ¿Ú	Ñî»þ	null	null	null	null	³µÚéÄÏ	8-10 times per week	Female	23	2	3
1433	Ñî»þ	#NULL!	ÁÒÊ¿ÁêÔ°	Ñî»þ	null	null	null	null	³µÚéÄÏ	1-2 times per week	Female	30	3	3
1434	Ñî»þ	#NULL!	¶«É½¿Ú	Ñî»þ	null	null	null	null	³µÚéÄÏ	3-7 times per week	Male	25	1	2
1435	Î÷ÀÊ	Line1	ÆÕ¾ý±±Â·	Î÷ÀÊ	Ñî»þ	null	null	null	³µÚéÄÏ	>10 times per week	Male	19	1	4
1436	»ð³µÕ¾	Line5	ÈýÔªÀï	¹ãÖÝ»ð³µÕ¾	null	null	null	null	³µÚéÄÏ	3-7 times per week	Female	23	5	2
1437	»ð³µÕ¾	Line5	ÈýÔªÀï	¹ãÖÝ»ð³µÕ¾	null	null	null	null	³µÚéÄÏ	8-10 times per week	Female	24	2	1
1438	²ý¸Ú	Line8	º£Öé¹ã³¡	²ý¸Ú	ÍòÊ¤Î§	null	null	null	³µÚéÄÏ	>10 times per week	Female	25	2	1
1439	²ý¸Ú	Line8	º£Öé¹ã³¡	²ý¸Ú	ÍòÊ¤Î§	null	null	null	³µÚéÄÏ	1-2 times per week	Female	18	1	4
1440	²ý¸Ú	Line8	º£Öé¹ã³¡	²ý¸Ú	ÍòÊ¤Î§	null	null	null	³µÚéÄÏ	1-2 times per week	Male	22	1	2
1441	»ð³µÕ¾	Line5	ÈýÔªÀï	¹ãÖÝ»ð³µÕ¾	null	null	null	null	³µÚéÄÏ	8-10 times per week	Male	24	1	3
1442	Ñî»þ	Line5	¶«É½¿Ú	Ñî»þ	null	null	null	null	³µÚéÄÏ	8-10 times per week	Female	20	1	2
1443	¿Í´å	Line3	³à¸Ú	¿Í´å	null	null	null	null	Öé½­ÐÂ³Ç	>10 times per week	Female	24	2	2
1444	¿Í´å	Line3	ÅÃÖÞ	¿Í´å	null	null	null	null	Öé½­ÐÂ³Ç	>10 times per week	Male	28	2	1
1445	¿Í´å	Line8	³µÚé	ÍòÊ¤Î§	¿Í´å	null	null	null	Öé½­ÐÂ³Ç	8-10 times per week	Female	40	1	2
1446	¿Í´å	Line8	³à¸Ú	¿Í´å	null	null	null	null	Öé½­ÐÂ³Ç	>10 times per week	Female	27	2	2
1447	¿Í´å	Line3	Ïþ¸Û	¿Í´å	null	null	null	null	Öé½­ÐÂ³Ç	1-2 times per week	Male	26	2	2
1448	¿Í´å	Line3	Ä¥µúÉ³	¿Í´å	null	null	null	null	Öé½­ÐÂ³Ç	3-7 times per week	Female	25	2	3
1449	³µÚéÄÏ	Line4	´óÑ§³Ç±±	³µÚéÄÏ	null	null	null	null	Öé½­ÐÂ³Ç	>10 times per week	Male	26	1	4
1450	³µÚéÄÏ	Line4	Ê¯³ž	³µÚéÄÏ	null	null	null	null	Öé½­ÐÂ³Ç	>10 times per week	Female	21	1	1
1451	³µÚéÄÏ	Line5	»Æ´å	³µÚéÄÏ	null	null	null	null	Öé½­ÐÂ³Ç	>10 times per week	Male	40	2	3
1452	³µÚéÄÏ	Line5	´óÑ§³Ç±±	³µÚéÄÏ	null	null	null	null	Öé½­ÐÂ³Ç	>10 times per week	Male	30	6	2
1453	Ñî»þ	#NULL!	º£Öé¹ã³¡	¹«Ô°Ç°	Ñî»þ	null	null	null	Öé½­ÐÂ³Ç	>10 times per week	Female	32	3	2
1454	Ñî»þ	#NULL!	ÁÒÊ¿ÁêÔ°	Ñî»þ	null	null	null	null	Öé½­ÐÂ³Ç	>10 times per week	Female	24	2	1
1455	Ñî»þ	#NULL!	·ÉÏè¹«Ô°	¹«Ô°Ç°	Ñî»þ	null	null	null	Öé½­ÐÂ³Ç	>10 times per week	Female	23	2	2
1456	Ñî»þ	#NULL!	¹«Ô°Ç°	Ñî»þ	null	null	null	null	Öé½­ÐÂ³Ç	>10 times per week	Male	25	6	5
1457	»ð³µÕ¾	Line5	Ô½Ðã¹«Ô°	¹ãÖÝ»ð³µÕ¾	null	null	null	null	Öé½­ÐÂ³Ç	>10 times per week	Female	31	2	2
1458	»ð³µÕ¾	Line5	¼ÎºÌÍû¸Ú	¹ãÖÝ»ð³µÕ¾	null	null	null	null	Öé½­ÐÂ³Ç	3-7 times per week	Female	30	5	3
1459	»ð³µÕ¾	Line5	º£Öé¹ã³¡	¹ãÖÝ»ð³µÕ¾	null	null	null	null	Öé½­ÐÂ³Ç	8-10 times per week	Male	22	1	4
1460	»ð³µÕ¾	Line5	°×ÔÆ¹«Ô°	¹ãÖÝ»ð³µÕ¾	null	null	null	null	Öé½­ÐÂ³Ç	>10 times per week	Male	23	1	3
1461	»ð³µÕ¾	Line5	°×ÔÆÎÄ»¯¹ã³¡	¹ãÖÝ»ð³µÕ¾	null	null	null	null	Öé½­ÐÂ³Ç	>10 times per week	Female	25	5	3
1462	»ð³µÕ¾	Line5	·ÉÏè¹«Ô°	¹ãÖÝ»ð³µÕ¾	null	null	null	null	Öé½­ÐÂ³Ç	8-10 times per week	Female	30	6	3
1463	»ð³µÕ¾	Line5	ÈýÔªÀï	¹ãÖÝ»ð³µÕ¾	null	null	null	null	Öé½­ÐÂ³Ç	>10 times per week	Male	22	6	2
1464	¹«Ô°Ç°	Line1	¹ãÖÝÄÏÕ¾	¹«Ô°Ç°	ÌåÓýÎ÷Â·	null	null	null	Öé½­ÐÂ³Ç	3-7 times per week	Male	19	1	3
1465	²ý¸Ú	Line8	½­ÄÏÎ÷	²ý¸Ú	¿Í´å	null	null	null	Öé½­ÐÂ³Ç	8-10 times per week	Female	24	3	1
1466	Öé½­ÐÂ³Ç	Line5	ÌìºÓ¿ÍÔËÕ¾	Öé½­ÐÂ³Ç	null	null	null	null	¹ãÖÝ»ð³µÕ¾	>10 times per week	Female	23	2	4
1467	Öé½­ÐÂ³Ç	Line5	ÊÐÇÅ	Öé½­ÐÂ³Ç	null	null	null	null	¹ãÖÝ»ð³µÕ¾	3-7 times per week	Female	22	2	3
1468	Öé½­ÐÂ³Ç	Line5	³à¸ÚËþ	Öé½­ÐÂ³Ç	null	null	null	null	¹ãÖÝ»ð³µÕ¾	>10 times per week	Male	23	1	1
1469	Öé½­ÐÂ³Ç	Line5	¿Í´å	Öé½­ÐÂ³Ç	null	null	null	null	¹ãÖÝ»ð³µÕ¾	>10 times per week	Male	24	2	4
1470	Öé½­ÐÂ³Ç	Line5	¸Ú¶¥	Öé½­ÐÂ³Ç	null	null	null	null	¹ãÖÝ»ð³µÕ¾	>10 times per week	Male	24	2	1
1471	Öé½­ÐÂ³Ç	Line5	¸Ú¶¥	Öé½­ÐÂ³Ç	null	null	null	null	¹ãÖÝ»ð³µÕ¾	3-7 times per week	Male	25	6	3
1472	Öé½­ÐÂ³Ç	Line5	ÌìºÓ¿ÍÔËÕ¾	Öé½­ÐÂ³Ç	null	null	null	null	¹ãÖÝ»ð³µÕ¾	3-7 times per week	Female	26	6	3
1473	Öé½­ÐÂ³Ç	Line5	´óÊ¯	Öé½­ÐÂ³Ç	null	null	null	null	¹ãÖÝ»ð³µÕ¾	>10 times per week	Female	25	2	2
1474	Öé½­ÐÂ³Ç	Line5	¸Ú¶¥	Öé½­ÐÂ³Ç	null	null	null	null	¹ãÖÝ»ð³µÕ¾	1-2 times per week	Male	30	2	2
1475	Öé½­ÐÂ³Ç	Line5	´óÊ¯	Öé½­ÐÂ³Ç	null	null	null	null	¹ãÖÝ»ð³µÕ¾	>10 times per week	Male	32	2	4
1476	Öé½­ÐÂ³Ç	Line5	¸Ú¶¥	Öé½­ÐÂ³Ç	null	null	null	null	¹ãÖÝ»ð³µÕ¾	>10 times per week	Female	25	2	3
1477	Öé½­ÐÂ³Ç	Line5	ÌìºÓ¿ÍÔËÕ¾	Öé½­ÐÂ³Ç	null	null	null	null	¹ãÖÝ»ð³µÕ¾	1-2 times per week	Male	21	2	3
1478	Öé½­ÐÂ³Ç	Line5	³à¸ÚËþ	Öé½­ÐÂ³Ç	null	null	null	null	¹ãÖÝ»ð³µÕ¾	>10 times per week	Female	19	3	3
1479	³µÚéÄÏ	Line5	»Æ´å	³µÚéÄÏ	null	null	null	null	¹ãÖÝ»ð³µÕ¾	3-7 times per week	Male	16	2	1
1480	Ñî»þ	#NULL!	ÌåÓýÎ÷Â·	Ñî»þ	null	null	null	null	¹ãÖÝ»ð³µÕ¾	>10 times per week	Female	23	1	1
1481	Ñî»þ	#NULL!	¹ãÖÝ¶«Õ¾	Ñî»þ	null	null	null	null	¹ãÖÝ»ð³µÕ¾	1-2 times per week	Male	20	1	3
1482	Î÷ÀÊ	Line1	½ðÈÚ¸ßÐÂÇø	Î÷ÀÊ	¹«Ô°Ç°	null	null	null	¹ãÖÝ»ð³µÕ¾	1-2 times per week	Male	29	2	1
1483	Î÷ÀÊ	Line1	Ç§µÆºþ	Î÷ÀÊ	¹«Ô°Ç°	null	null	null	¹ãÖÝ»ð³µÕ¾	3-7 times per week	Male	28	2	2
1484	¼ÎºÌÍû¸Ú	Line2	Áú¹é	¼ÎºÌÍû¸Ú	null	null	null	null	¹ãÖÝ»ð³µÕ¾	1-2 times per week	Female	20	2	2
1485	¼ÎºÌÍû¸Ú	Line2	Í¬ºÍ	¼ÎºÌÍû¸Ú	null	null	null	null	¹ãÖÝ»ð³µÕ¾	>10 times per week	Female	30	5	1
1486	¼ÎºÌÍû¸Ú	Line3	ÓÀÌ©	¼ÎºÌÍû¸Ú	null	null	null	null	¹ãÖÝ»ð³µÕ¾	3-7 times per week	Male	25	1	3
1487	¹«Ô°Ç°	Line2	¶«É½¿Ú	¹«Ô°Ç°	null	null	null	null	¹ãÖÝ»ð³µÕ¾	>10 times per week	Male	25	2	2
1488	¹«Ô°Ç°	Line2	»ÆÉ³	¹«Ô°Ç°	null	null	null	null	¹ãÖÝ»ð³µÕ¾	3-7 times per week	Male	22	2	3
1489	¹«Ô°Ç°	Line2	Å©½²Ëù	¹«Ô°Ç°	null	null	null	null	¹ãÖÝ»ð³µÕ¾	3-7 times per week	Female	32	2	2
1490	¹«Ô°Ç°	Line2	¶«É½¿Ú	¹«Ô°Ç°	null	null	null	null	¹ãÖÝ»ð³µÕ¾	3-7 times per week	Male	37	2	2
1491	¹«Ô°Ç°	Line2	·¼´å	¹«Ô°Ç°	null	null	null	null	¹ãÖÝ»ð³µÕ¾	>10 times per week	Male	28	5	3
1492	¹«Ô°Ç°	Line2	¿Ó¿Ú	¹«Ô°Ç°	null	null	null	null	¹ãÖÝ»ð³µÕ¾	1-2 times per week	Male	28	1	1
1493	¹«Ô°Ç°	Line1	ÌåÓýÎ÷Â·	¹«Ô°Ç°	null	null	null	null	¹ãÖÝ»ð³µÕ¾	>10 times per week	Female	20	2	4
1494	¹«Ô°Ç°	Line2	Å©½²Ëù	¹«Ô°Ç°	null	null	null	null	¹ãÖÝ»ð³µÕ¾	>10 times per week	Female	23	1	2
1495	¹«Ô°Ç°	Line2	Å©½²Ëù	¹«Ô°Ç°	null	null	null	null	¹ãÖÝ»ð³µÕ¾	8-10 times per week	Female	26	3	4
1496	¹«Ô°Ç°	Line2	¿Ó¿Ú	¹«Ô°Ç°	null	null	null	null	¹ãÖÝ»ð³µÕ¾	>10 times per week	Male	18	2	4
1497	¹«Ô°Ç°	Line2	ÌåÓýÎ÷Â·	¹«Ô°Ç°	null	null	null	null	¹ãÖÝ»ð³µÕ¾	3-7 times per week	Male	25	6	4
1498	²ý¸Ú	Line2	±¦¸Ú´óµÀ	²ý¸Ú	null	null	null	null	¹ãÖÝ»ð³µÕ¾	>10 times per week	Male	40	2	3
1499	²ý¸Ú	Line2	¿Í´å	²ý¸Ú	null	null	null	null	¹ãÖÝ»ð³µÕ¾	>10 times per week	Female	22	2	2
1500	²ý¸Ú	Line2	ðØ½­	²ý¸Ú	null	null	null	null	¹ãÖÝ»ð³µÕ¾	>10 times per week	Female	30	6	4
1501	²ý¸Ú	Line2	±¦¸Ú´óµÀ	²ý¸Ú	null	null	null	null	¹ãÖÝ»ð³µÕ¾	1-2 times per week	Male	22	3	4
1502	²ý¸Ú	Line2	ÖÐ´ó	²ý¸Ú	null	null	null	null	¹ãÖÝ»ð³µÕ¾	>10 times per week	Female	21	1	2
1503	²ý¸Ú	Line2	¿Í´å	²ý¸Ú	null	null	null	null	¹ãÖÝ»ð³µÕ¾	3-7 times per week	Male	39	2	2
1504	²ý¸Ú	Line2	ÖÐ´ó	²ý¸Ú	null	null	null	null	¹ãÖÝ»ð³µÕ¾	>10 times per week	Male	25	6	5
1505	²ý¸Ú	Line2	ÖÐ´ó	²ý¸Ú	null	null	null	null	¹ãÖÝ»ð³µÕ¾	3-7 times per week	Male	25	2	2
1506	²ý¸Ú	Line2	ÖÐ´ó	²ý¸Ú	null	null	null	null	¹ãÖÝ»ð³µÕ¾	8-10 times per week	Male	23	2	1
1507	²ý¸Ú	Line2	ðØ½­	²ý¸Ú	null	null	null	null	¹ãÖÝ»ð³µÕ¾	8-10 times per week	Male	43	2	4
1508	²ý¸Ú	Line2	ÖÐ´ó	²ý¸Ú	null	null	null	null	¹ãÖÝ»ð³µÕ¾	>10 times per week	Female	29	1	1
1509	²ý¸Ú	Line2	É³Ô°	²ý¸Ú	null	null	null	null	¹ãÖÝ»ð³µÕ¾	>10 times per week	Male	26	6	3
1510	²ý¸Ú	Line2	³à¸Ú	²ý¸Ú	null	null	null	null	¹ãÖÝ»ð³µÕ¾	>10 times per week	Male	22	1	4
1511	²ý¸Ú	Line2	ÖÐ´ó	²ý¸Ú	null	null	null	null	¹ãÖÝ»ð³µÕ¾	>10 times per week	Male	35	2	2
1512	²ý¸Ú	Line2	ÖÐ´ó	²ý¸Ú	null	null	null	null	¹ãÖÝ»ð³µÕ¾	8-10 times per week	Female	19	3	4
1513	¼ÎºÌÍû¸Ú	Line2	Áú¹é	¼ÎºÌÍû¸Ú	null	null	null	null	¹ãÖÝ»ð³µÕ¾	8-10 times per week	Male	32	2	2
1514	¼ÎºÌÍû¸Ú	Line2	ÈËºÍ	¼ÎºÌÍû¸Ú	null	null	null	null	¹ãÖÝ»ð³µÕ¾	3-7 times per week	Male	24	2	2
1515	¿Í´å	Line3	ÖÐ´ó	¿Í´å	ÌåÓýÎ÷Â·	null	null	null	Ñî»þ	>10 times per week	Female	25	3	3
1516	Öé½­ÐÂ³Ç	Line5	ÖÐ´ó	¿Í´å	Öé½­ÐÂ³Ç	null	null	null	Ñî»þ	>10 times per week	Male	30	2	3
1517	Öé½­ÐÂ³Ç	Line5	ÎåÉ½	Öé½­ÐÂ³Ç	null	null	null	null	Ñî»þ	1-2 times per week	Female	14	1	4
1518	ÍòÊ¤Î§	Line4	ÅÃÖÞ	ÍòÊ¤Î§	³µÚéÄÏ	null	null	null	Ñî»þ	>10 times per week	Male	21	3	3
1519	³µÚéÄÏ	Line5	¶«Ó¿	³µÚéÄÏ	null	null	null	null	Ñî»þ	>10 times per week	Female	39	1	3
1520	³µÚéÄÏ	Line5	´óÑ§³Ç±±	³µÚéÄÏ	null	null	null	null	Ñî»þ	8-10 times per week	Male	25	2	3
1521	³µÚéÄÏ	Line5	³µÚé	³µÚéÄÏ	null	null	null	null	Ñî»þ	3-7 times per week	Female	19	1	5
1522	Î÷ÀÊ	Line1	¿ýÆæÂ·	Î÷ÀÊ	null	null	null	null	Ñî»þ	1-2 times per week	Male	24	2	1
1523	Î÷ÀÊ	Line Guangfo	¹ð³Ç	Î÷ÀÊ	null	null	null	null	Ñî»þ	>10 times per week	Female	18	2	2
1524	Î÷ÀÊ	Line Guangfo	×æÃí	Î÷ÀÊ	null	null	null	null	Ñî»þ	1-2 times per week	Male	20	2	4
1525	Î÷ÀÊ	Line1	ÄÏ¹ðÂ·	Î÷ÀÊ	null	null	null	null	Ñî»þ	>10 times per week	Female	40	3	4
1526	Î÷ÀÊ	Line1	¹ð³Ç	Î÷ÀÊ	null	null	null	null	Ñî»þ	3-7 times per week	Female	22	2	3
1527	¹«Ô°Ç°	Line1	º£Öé¹ã³¡	¹«Ô°Ç°	null	null	null	null	Ñî»þ	>10 times per week	Male	20	2	4
1528	¹«Ô°Ç°	Line1	ÈýÔªÀï	¹«Ô°Ç°	null	null	null	null	Ñî»þ	3-7 times per week	Male	26	6	1
1529	¹«Ô°Ç°	Line2	¶«ÏþÄÏ	¹«Ô°Ç°	null	null	null	null	Ñî»þ	>10 times per week	Male	30	2	2
1530	¹«Ô°Ç°	Line1	ÂåÏª	¹«Ô°Ç°	null	null	null	null	Ñî»þ	>10 times per week	Female	99	2	3
1531	¹«Ô°Ç°	Line1	¶«ÏþÄÏ	¹«Ô°Ç°	null	null	null	null	Ñî»þ	3-7 times per week	Female	35	3	3
1532	¹«Ô°Ç°	Line1	»Æ±ß	¹«Ô°Ç°	null	null	null	null	Ñî»þ	>10 times per week	Female	30	1	1
1533	¹«Ô°Ç°	Line1	Ô½Ðã¹«Ô°	¹«Ô°Ç°	null	null	null	null	Ñî»þ	>10 times per week	Female	50	2	2
1534	¹«Ô°Ç°	Line1	¼ÎºÌÍû¸Ú	¹«Ô°Ç°	null	null	null	null	Ñî»þ	1-2 times per week	Male	16	4	2
1535	¹«Ô°Ç°	Line1	Ô½Ðã¹«Ô°	¹«Ô°Ç°	null	null	null	null	Ñî»þ	>10 times per week	Female	26	2	4
1536	¹«Ô°Ç°	Line1	²ý¸Ú	¹«Ô°Ç°	null	null	null	null	Ñî»þ	>10 times per week	Female	25	2	5
1537	¹«Ô°Ç°	Line1	²ý¸Ú	¹«Ô°Ç°	null	null	null	null	Ñî»þ	3-7 times per week	Male	25	2	4
1538	¹«Ô°Ç°	Line1	½­ÄÏÎ÷	¹«Ô°Ç°	null	null	null	null	Ñî»þ	1-2 times per week	Male	33	1	3
1539	¹«Ô°Ç°	Line1	º£Öé¹ã³¡	¹«Ô°Ç°	null	null	null	null	Ñî»þ	>10 times per week	Female	22	1	2
1540	¹«Ô°Ç°	Line1	Ä¥µúÉ³	²ý¸Ú	¹«Ô°Ç°	null	null	null	Ñî»þ	>10 times per week	Male	27	2	2
1541	¹«Ô°Ç°	Line1	º£Öé¹ã³¡	¹«Ô°Ç°	null	null	null	null	Ñî»þ	>10 times per week	Male	17	5	4
1542	¿Í´å	Line3	±¦¸Ú´óµÀ	¿Í´å	Öé½­ÐÂ³Ç	null	null	null	Ì¶´å	>10 times per week	Female	25	1	3
1543	¿Í´å	Line3	²ý¸Ú	¿Í´å	Öé½­ÐÂ³Ç	null	null	null	Ô±´å	>10 times per week	Female	99	1	4
1544	¿Í´å	Line3	ÖÐ´ó	¿Í´å	Öé½­ÐÂ³Ç	null	null	null	ÎÄ³å	>10 times per week	Male	29	2	4
1545	¿Í´å	Line3	ÖÐ´ó	¿Í´å	Öé½­ÐÂ³Ç	null	null	null	Çø×¯	>10 times per week	Male	21	5	4
1546	¿Í´å	Line3	³à¸Ú	¿Í´å	Öé½­ÐÂ³Ç	null	null	null	ÎÄ³å	>10 times per week	Male	29	1	3
1547	¿Í´å	Line3	ÅÃÖÞ	¿Í´å	Öé½­ÐÂ³Ç	null	null	null	ÌÔ½ð	>10 times per week	Male	23	3	3
1548	¿Í´å	Line3	·ï»ËÐÂ´å	¿Í´å	Öé½­ÐÂ³Ç	null	null	null	Ô±´å	>10 times per week	Female	33	2	3
1549	¿Í´å	Line3	ðØ½­	¿Í´å	Öé½­ÐÂ³Ç	null	null	null	Ô±´å	>10 times per week	Male	29	1	2
1550	¿Í´å	Line3	ÅÃÖÞ	¿Í´å	Öé½­ÐÂ³Ç	null	null	null	Ð¡±±	>10 times per week	Male	23	6	4
1551	¿Í´å	Line3	Ä¥µúÉ³	¿Í´å	Öé½­ÐÂ³Ç	null	null	null	¶¯ÎïÔ°	>10 times per week	Male	24	2	3
1552	¿Í´å	Line3	½­ÄÏÎ÷	²ý¸Ú	¿Í´å	Öé½­ÐÂ³Ç	null	null	Ì¶´å	8-10 times per week	Male	21	2	4
1553	¿Í´å	Line3	ÅÃÖÞ	¿Í´å	Öé½­ÐÂ³Ç	null	null	null	ÁÔµÂ	>10 times per week	Male	48	2	4
1554	Öé½­ÐÂ³Ç	Line3	ÖÐ´ó	¿Í´å	Öé½­ÐÂ³Ç	null	null	null	ÌÔ½ð	3-7 times per week	Female	35	2	3
1555	Öé½­ÐÂ³Ç	Line5	ººÏª³¤Â¡	Öé½­ÐÂ³Ç	null	null	null	null	¶«ÆÔ	>10 times per week	Female	22	3	5
1556	Öé½­ÐÂ³Ç	Line5	Á¤œò	Öé½­ÐÂ³Ç	null	null	null	null	Ì¶´å	>10 times per week	Male	20	2	2
1557	Öé½­ÐÂ³Ç	Line5	ÈËºÍ	ÌåÓýÎ÷Â·	Öé½­ÐÂ³Ç	null	null	null	ÁÔµÂ	3-7 times per week	Male	29	2	2
1558	Öé½­ÐÂ³Ç	Line5	´óÌÁ	Öé½­ÐÂ³Ç	null	null	null	null	¿ÆÔÏÂ·	3-7 times per week	Female	25	2	2
1559	Öé½­ÐÂ³Ç	Line5	°×ÔÆ´óµÀ±±	ÌåÓýÎ÷Â·	Öé½­ÐÂ³Ç	null	null	null	¿ÆÔÏÂ·	>10 times per week	Male	29	1	1
1560	Öé½­ÐÂ³Ç	Line5	´óÌÁ	Öé½­ÐÂ³Ç	null	null	null	null	ÓãÖé	3-7 times per week	Male	25	5	4
1561	Öé½­ÐÂ³Ç	Line5	ÏÃœò	Öé½­ÐÂ³Ç	null	null	null	null	Ì¶´å	3-7 times per week	Male	55	1	2
1562	Öé½­ÐÂ³Ç	Line5	ðØ½­	¿Í´å	Öé½­ÐÂ³Ç	null	null	null	¿ÆÔÏÂ·	3-7 times per week	Male	22	2	2
1563	Öé½­ÐÂ³Ç	Line5	ÊÐÇÅ	Öé½­ÐÂ³Ç	null	null	null	null	´óÉ³µØ	3-7 times per week	Male	28	1	2
1564	Öé½­ÐÂ³Ç	Line5	ÊÐÇÅ	Öé½­ÐÂ³Ç	null	null	null	null	¿ÆÔÏÂ·	>10 times per week	Male	21	2	1
1565	Öé½­ÐÂ³Ç	Line5	´óÊ¯	Öé½­ÐÂ³Ç	null	null	null	null	Ô±´å	1-2 times per week	Male	18	2	2
1566	Öé½­ÐÂ³Ç	Line5	¿Í´å	Öé½­ÐÂ³Ç	null	null	null	null	´óÉ³µØ	3-7 times per week	Female	30	6	2
1567	Öé½­ÐÂ³Ç	Line5	²ý¸Ú	¿Í´å	Öé½­ÐÂ³Ç	null	null	null	Ô±´å	8-10 times per week	Male	22	1	2
1568	Öé½­ÐÂ³Ç	Line5	±¦¸Ú´óµÀ	¿Í´å	Öé½­ÐÂ³Ç	null	null	null	ÁÔµÂ	3-7 times per week	Female	33	1	3
1569	Öé½­ÐÂ³Ç	Line5	»ªÊ¦	Öé½­ÐÂ³Ç	null	null	null	null	Ì¶´å	3-7 times per week	Female	29	5	3
1570	Öé½­ÐÂ³Ç	Line5	ÏÃœò	Öé½­ÐÂ³Ç	null	null	null	null	ÎÄ³å	>10 times per week	Male	30	2	3
1571	Öé½­ÐÂ³Ç	Line5	ººÏª³¤Â¡	Öé½­ÐÂ³Ç	null	null	null	null	ÎÄ³å	>10 times per week	Female	24	1	3
1572	Öé½­ÐÂ³Ç	Line5	ÌìºÓ¿ÍÔËÕ¾	Öé½­ÐÂ³Ç	null	null	null	null	Î÷´å	1-2 times per week	Male	20	3	3
1573	Öé½­ÐÂ³Ç	Line5	·¬Ø®¹ã³¡	Öé½­ÐÂ³Ç	null	null	null	null	œò¿Ú	1-2 times per week	Female	23	2	3
1574	Öé½­ÐÂ³Ç	Line5	¿Í´å	Öé½­ÐÂ³Ç	null	null	null	null	ÌÔ½ð	>10 times per week	Female	25	5	2
1575	Öé½­ÐÂ³Ç	Line5	¸Ú¶¥	Öé½­ÐÂ³Ç	null	null	null	null	Î÷´å	3-7 times per week	Male	20	2	2
1576	Öé½­ÐÂ³Ç	Line5	»ªÊ¦	Öé½­ÐÂ³Ç	null	null	null	null	Ð¡±±	8-10 times per week	Female	22	2	2
1577	Öé½­ÐÂ³Ç	Line5	ÏÃœò	Öé½­ÐÂ³Ç	null	null	null	null	ÎåÑòß—	>10 times per week	Female	32	1	1
1578	Öé½­ÐÂ³Ç	Line5	¿Í´å	Öé½­ÐÂ³Ç	null	null	null	null	Ð¡±±	>10 times per week	Female	22	1	1
1579	Öé½­ÐÂ³Ç	Line5	¸Ú¶¥	Öé½­ÐÂ³Ç	null	null	null	null	ÌÔ½ð	3-7 times per week	Male	20	2	1
1580	Öé½­ÐÂ³Ç	Line5	¿Í´å	Öé½­ÐÂ³Ç	null	null	null	null	œò¿Ú	>10 times per week	Male	25	1	1
1581	Öé½­ÐÂ³Ç	Line5	ÏÃœò	Öé½­ÐÂ³Ç	null	null	null	null	ÎåÑòß—	3-7 times per week	Female	33	1	3
1582	Öé½­ÐÂ³Ç	Line5	ººÏª³¤Â¡	Öé½­ÐÂ³Ç	null	null	null	null	ÎåÑòß—	>10 times per week	Female	23	2	2
1583	Öé½­ÐÂ³Ç	Line5	·¬Ø®¹ã³¡	Öé½­ÐÂ³Ç	null	null	null	null	Ð¡±±	>10 times per week	Male	26	2	2
1584	Öé½­ÐÂ³Ç	Line5	»ªÊ¦	Öé½­ÐÂ³Ç	null	null	null	null	Ð¡±±	8-10 times per week	Female	25	1	3
1585	Öé½­ÐÂ³Ç	Line5	»ªÊ¦	Öé½­ÐÂ³Ç	null	null	null	null	Çø×¯	3-7 times per week	Female	24	2	3
1586	Öé½­ÐÂ³Ç	Line5	·¬Ø®¹ã³¡	Öé½­ÐÂ³Ç	null	null	null	null	ÌÔ½ð	>10 times per week	Male	30	5	5
1587	Öé½­ÐÂ³Ç	Line5	ÁÖºÍÎ÷	ÌåÓýÎ÷Â·	Öé½­ÐÂ³Ç	null	null	null	ÈýÏª	>10 times per week	Female	30	1	5
1588	Öé½­ÐÂ³Ç	Line5	¿Í´å	Öé½­ÐÂ³Ç	null	null	null	null	¶«ÆÔ	>10 times per week	Female	24	2	3
1589	Öé½­ÐÂ³Ç	Line5	ÊÐÇÅ	Öé½­ÐÂ³Ç	null	null	null	null	´óÉ³µØ	>10 times per week	Male	46	1	2
1590	Öé½­ÐÂ³Ç	Line5	¸Ú¶¥	Öé½­ÐÂ³Ç	null	null	null	null	ÎÄ³å	>10 times per week	Female	22	1	3
1591	Öé½­ÐÂ³Ç	Line5	¿Í´å	Öé½­ÐÂ³Ç	null	null	null	null	ÁÔµÂ	>10 times per week	Male	24	2	4
1592	Öé½­ÐÂ³Ç	Line5	»ªÊ¦	Öé½­ÐÂ³Ç	null	null	null	null	Ì¶´å	3-7 times per week	Female	36	2	1
1593	Öé½­ÐÂ³Ç	Line5	ÊÐÇÅ	Öé½­ÐÂ³Ç	null	null	null	null	´óÉ³µØ	1-2 times per week	Male	19	5	4
1594	Öé½­ÐÂ³Ç	Line5	¿Í´å	Öé½­ÐÂ³Ç	null	null	null	null	ÈýÏª	>10 times per week	Female	29	2	4
1595	Öé½­ÐÂ³Ç	Line5	ÓÀÌ©	ÌåÓýÎ÷Â·	Öé½­ÐÂ³Ç	null	null	null	Ô±´å	>10 times per week	Male	22	2	1
1596	Öé½­ÐÂ³Ç	Line5	»ªÊ¦	Öé½­ÐÂ³Ç	null	null	null	null	ÓãÖé	1-2 times per week	Male	25	2	3
1597	Öé½­ÐÂ³Ç	Line5	ðØ½­	¿Í´å	Öé½­ÐÂ³Ç	null	null	null	Ì¶´å	>10 times per week	Male	17	2	2
1598	Öé½­ÐÂ³Ç	Line5	ÌåÓýÎ÷Â·	Öé½­ÐÂ³Ç	null	null	null	null	ÈýÏª	>10 times per week	Male	22	1	3
1599	Öé½­ÐÂ³Ç	Line5	ÌåÓýÎ÷Â·	Öé½­ÐÂ³Ç	null	null	null	null	ÁÔµÂ	>10 times per week	Female	28	1	1
1600	Öé½­ÐÂ³Ç	Line5	ÌìºÓ¿ÍÔËÕ¾	Öé½­ÐÂ³Ç	null	null	null	null	ÈýÏª	1-2 times per week	Female	34	2	4
1601	Öé½­ÐÂ³Ç	Line5	ÌåÓýÎ÷Â·	Öé½­ÐÂ³Ç	null	null	null	null	ÁÔµÂ	>10 times per week	Male	18	1	1
1602	Öé½­ÐÂ³Ç	Line5	Á¤œò	Öé½­ÐÂ³Ç	null	null	null	null	´óÉ³µØ	3-7 times per week	Male	32	3	3
1603	Öé½­ÐÂ³Ç	Line5	ÊÐÇÅ	Öé½­ÐÂ³Ç	null	null	null	null	¿ÆÔÏÂ·	3-7 times per week	Male	22	5	3
1604	Öé½­ÐÂ³Ç	Line5	ÌìºÓ¿ÍÔËÕ¾	Öé½­ÐÂ³Ç	null	null	null	null	¶¯ÎïÔ°	>10 times per week	Female	39	1	3
1605	Öé½­ÐÂ³Ç	Line5	ÎåÉ½	Öé½­ÐÂ³Ç	null	null	null	null	œò¿Ú	>10 times per week	Male	18	5	4
1606	Öé½­ÐÂ³Ç	Line5	¿Í´å	Öé½­ÐÂ³Ç	null	null	null	null	Î÷´å	>10 times per week	Male	30	1	3
1607	Öé½­ÐÂ³Ç	Line5	ÖÐ´ó	¿Í´å	Öé½­ÐÂ³Ç	null	null	null	Î÷´å	>10 times per week	Male	23	2	1
1608	Öé½­ÐÂ³Ç	Line3	¿Í´å	Öé½­ÐÂ³Ç	null	null	null	null	ÁÔµÂ	>10 times per week	Female	32	2	1
1609	Öé½­ÐÂ³Ç	Line3	ÌìºÓ¿ÍÔËÕ¾	Öé½­ÐÂ³Ç	null	null	null	null	Ô±´å	>10 times per week	Male	20	3	2
1610	Öé½­ÐÂ³Ç	Line5	¸Ú¶¥	Öé½­ÐÂ³Ç	null	null	null	null	ÎÄ³å	3-7 times per week	Male	20	5	2
1611	Öé½­ÐÂ³Ç	Line5	Á¤œò	Öé½­ÐÂ³Ç	null	null	null	null	Ì¶´å	>10 times per week	Male	25	1	5
1612	Öé½­ÐÂ³Ç	Line5	ÁÖºÍÎ÷	ÌåÓýÎ÷Â·	Öé½­ÐÂ³Ç	null	null	null	Ô±´å	8-10 times per week	Female	23	3	3
1613	Öé½­ÐÂ³Ç	Line5	·¬Ø®¹ã³¡	Öé½­ÐÂ³Ç	null	null	null	null	Ô±´å	>10 times per week	Male	23	3	2
1614	Öé½­ÐÂ³Ç	Line5	¿Í´å	Öé½­ÐÂ³Ç	null	null	null	null	Ô±´å	1-2 times per week	Male	30	1	4
1615	Öé½­ÐÂ³Ç	Line5	Ê¯ÅÆÇÅ	Öé½­ÐÂ³Ç	null	null	null	null	ÓãÖé	3-7 times per week	Female	22	2	3
1616	Öé½­ÐÂ³Ç	Line5	¿Í´å	Öé½­ÐÂ³Ç	null	null	null	null	´óÉ³¶«	8-10 times per week	Male	35	5	2
1617	Öé½­ÐÂ³Ç	Line5	¿Í´å	Öé½­ÐÂ³Ç	null	null	null	null	Î÷´å	>10 times per week	Male	35	1	2
1618	Öé½­ÐÂ³Ç	Line5	¸Ú¶¥	Öé½­ÐÂ³Ç	null	null	null	null	œò¿Ú	1-2 times per week	Female	30	1	4
1619	Öé½­ÐÂ³Ç	Line5	ÑàÌÁ	ÌåÓýÎ÷Â·	Öé½­ÐÂ³Ç	null	null	null	œò¿Ú	8-10 times per week	Female	21	1	3
1620	Öé½­ÐÂ³Ç	Line5	ÎåÉ½	Öé½­ÐÂ³Ç	null	null	null	null	Ì¹Î²	3-7 times per week	Male	22	3	2
1621	Öé½­ÐÂ³Ç	Line5	ÌìºÓ¿ÍÔËÕ¾	Öé½­ÐÂ³Ç	null	null	null	null	œò¿Ú	3-7 times per week	Female	47	2	2
1622	Öé½­ÐÂ³Ç	Line5	ÌìºÓ¿ÍÔËÕ¾	Öé½­ÐÂ³Ç	null	null	null	null	Î÷³¡	3-7 times per week	Female	21	2	3
1623	Öé½­ÐÂ³Ç	Line5	ÏÃœò	Öé½­ÐÂ³Ç	null	null	null	null	Çø×¯	>10 times per week	Female	42	2	3
1624	Öé½­ÐÂ³Ç	Line5	·¬Ø®¹ã³¡	Öé½­ÐÂ³Ç	null	null	null	null	ÖÐÉ½°Ë	8-10 times per week	Male	30	2	2
1625	Öé½­ÐÂ³Ç	Line5	»ªÊ¦	Öé½­ÐÂ³Ç	null	null	null	null	Î÷´å	>10 times per week	Female	21	2	2
1626	Öé½­ÐÂ³Ç	Line5	´óÊ¯	Öé½­ÐÂ³Ç	null	null	null	null	ÌÔ½ð	1-2 times per week	Male	18	1	4
1627	Öé½­ÐÂ³Ç	Line5	ÌåÓýÎ÷Â·	Öé½­ÐÂ³Ç	null	null	null	null	Ð¡±±	3-7 times per week	Male	24	2	4
1628	Öé½­ÐÂ³Ç	Line5	Ê¯ÅÆÇÅ	Öé½­ÐÂ³Ç	null	null	null	null	ÎåÑòß—	>10 times per week	Female	51	2	1
1629	Öé½­ÐÂ³Ç	Line5	»ªÊ¦	Öé½­ÐÂ³Ç	null	null	null	null	ÎåÑòß—	8-10 times per week	Female	30	2	2
1630	Öé½­ÐÂ³Ç	Line5	´óÊ¯	Öé½­ÐÂ³Ç	null	null	null	null	ÌÔ½ð	8-10 times per week	Female	35	1	2
1631	Öé½­ÐÂ³Ç	Line5	Ê¯ÅÆÇÅ	Öé½­ÐÂ³Ç	null	null	null	null	Ì¹Î²	>10 times per week	Female	25	3	3
1632	Öé½­ÐÂ³Ç	Line5	¸Ú¶¥	Öé½­ÐÂ³Ç	null	null	null	null	Ð¡±±	8-10 times per week	Female	19	2	2
1633	Öé½­ÐÂ³Ç	Line5	ÖÐ´ó	¿Í´å	Öé½­ÐÂ³Ç	null	null	null	Î÷´å	>10 times per week	Female	23	2	1
1634	Öé½­ÐÂ³Ç	Line3	Ïþ¸Û	¿Í´å	Öé½­ÐÂ³Ç	null	null	null	Ô±´å	>10 times per week	Female	26	5	2
1635	Öé½­ÐÂ³Ç	Line5	¿Í´å	Öé½­ÐÂ³Ç	null	null	null	null	Ì¶´å	>10 times per week	Female	23	2	3
1636	Öé½­ÐÂ³Ç	Line5	ÁÖºÍÎ÷	ÌåÓýÎ÷Â·	Öé½­ÐÂ³Ç	null	null	null	¿ÆÔÏÂ·	>10 times per week	Male	25	5	3
1637	Öé½­ÐÂ³Ç	Line5	ÊÐÇÅ	Öé½­ÐÂ³Ç	null	null	null	null	¿ÆÔÏÂ·	>10 times per week	Male	28	3	4
1638	Öé½­ÐÂ³Ç	Line5	·¬Ø®¹ã³¡	Öé½­ÐÂ³Ç	null	null	null	null	¿ÆÔÏÂ·	>10 times per week	Male	29	1	1
1639	Öé½­ÐÂ³Ç	Line5	Í¬ºÍ	ÌåÓýÎ÷Â·	Öé½­ÐÂ³Ç	null	null	null	´óÉ³µØ	>10 times per week	Male	30	3	4
1640	Öé½­ÐÂ³Ç	Line5	½­Ì©Â·	²ý¸Ú	¿Í´å	Öé½­ÐÂ³Ç	null	null	Ì¶´å	>10 times per week	Female	28	2	4
1641	Öé½­ÐÂ³Ç	Line5	ÌìºÓ¿ÍÔËÕ¾	Öé½­ÐÂ³Ç	null	null	null	null	ÁÔµÂ	>10 times per week	Male	25	2	5
1642	Öé½­ÐÂ³Ç	Line5	¿Í´å	Öé½­ÐÂ³Ç	null	null	null	null	ÁÔµÂ	>10 times per week	Male	22	5	2
1643	Öé½­ÐÂ³Ç	Line5	ÊÐÇÅ	Öé½­ÐÂ³Ç	null	null	null	null	ÎÄ³å	3-7 times per week	Male	38	2	2
1644	Öé½­ÐÂ³Ç	Line5	¾©ÏªÄÏ·½Ò½Ôº	ÌåÓýÎ÷Â·	Öé½­ÐÂ³Ç	null	null	null	Ô±´å	>10 times per week	Male	24	1	4
1645	Öé½­ÐÂ³Ç	Line5	¾©ÏªÄÏ·½Ò½Ôº	ÌåÓýÎ÷Â·	Öé½­ÐÂ³Ç	null	null	null	Ì¶´å	>10 times per week	Female	26	3	3
1646	Öé½­ÐÂ³Ç	Line5	¾©ÏªÄÏ·½Ò½Ôº	ÌåÓýÎ÷Â·	Öé½­ÐÂ³Ç	null	null	null	Ì¶´å	>10 times per week	Male	30	1	2
1647	Öé½­ÐÂ³Ç	Line5	ÌìºÓ¿ÍÔËÕ¾	Öé½­ÐÂ³Ç	null	null	null	null	ÈýÏª	>10 times per week	Female	23	1	1
1648	Öé½­ÐÂ³Ç	Line5	¾©ÏªÄÏ·½Ò½Ôº	ÌåÓýÎ÷Â·	Öé½­ÐÂ³Ç	null	null	null	¶«ÆÔ	>10 times per week	Male	28	2	1
1649	Öé½­ÐÂ³Ç	Line5	ÌåÓýÎ÷Â·	Öé½­ÐÂ³Ç	null	null	null	null	Ì¶´å	3-7 times per week	Male	25	1	2
1650	Öé½­ÐÂ³Ç	Line5	¿Í´å	Öé½­ÐÂ³Ç	null	null	null	null	ÁÔµÂ	>10 times per week	Male	23	5	3
1651	Öé½­ÐÂ³Ç	Line5	ÖÐ´ó	¿Í´å	Öé½­ÐÂ³Ç	null	null	null	´óÉ³¶«	>10 times per week	Male	28	1	2
1652	Öé½­ÐÂ³Ç	Line5	¿Í´å	Öé½­ÐÂ³Ç	null	null	null	null	ÎåÑòß—	>10 times per week	Male	21	4	3
1653	Öé½­ÐÂ³Ç	Line5	Á¤œò	Öé½­ÐÂ³Ç	null	null	null	null	ÎåÑòß—	>10 times per week	Male	26	1	3
1654	Öé½­ÐÂ³Ç	Line5	ðØ½­	¿Í´å	Öé½­ÐÂ³Ç	null	null	null	¶¯ÎïÔ°	>10 times per week	Female	23	1	1
1655	Öé½­ÐÂ³Ç	Line5	ÊÐÇÅ	Öé½­ÐÂ³Ç	null	null	null	null	ÎåÑòß—	8-10 times per week	Male	32	4	2
1656	Öé½­ÐÂ³Ç	Line5	·¬Ø®¹ã³¡	Öé½­ÐÂ³Ç	null	null	null	null	Ð¡±±	1-2 times per week	Male	26	3	2
1657	Öé½­ÐÂ³Ç	Line5	¸Ú¶¥	Öé½­ÐÂ³Ç	null	null	null	null	œò¿Ú	>10 times per week	Male	24	3	3
1658	Öé½­ÐÂ³Ç	Line5	Áú¹é	ÌåÓýÎ÷Â·	Öé½­ÐÂ³Ç	null	null	null	ÎåÑòß—	>10 times per week	Male	21	2	2
1659	Öé½­ÐÂ³Ç	Line5	Í¬ºÍ	ÌåÓýÎ÷Â·	Öé½­ÐÂ³Ç	null	null	null	ÎåÑòß—	3-7 times per week	Female	27	1	2
1660	Öé½­ÐÂ³Ç	Line5	Á¤œò	Öé½­ÐÂ³Ç	null	null	null	null	¶¯ÎïÔ°	>10 times per week	Male	29	5	1
1661	Öé½­ÐÂ³Ç	Line5	ÌìºÓ¿ÍÔËÕ¾	Öé½­ÐÂ³Ç	null	null	null	null	Ð¡±±	>10 times per week	Male	21	1	2
1662	Öé½­ÐÂ³Ç	Line5	ÌìºÓ¿ÍÔËÕ¾	Öé½­ÐÂ³Ç	null	null	null	null	Ì¹Î²	>10 times per week	Male	24	5	2
1663	Öé½­ÐÂ³Ç	Line5	·ï»ËÐÂ´å	¿Í´å	Öé½­ÐÂ³Ç	null	null	null	¶¯ÎïÔ°	8-10 times per week	Male	46	3	1
1664	Öé½­ÐÂ³Ç	Line5	»ªÊ¦	Öé½­ÐÂ³Ç	null	null	null	null	Î÷´å	>10 times per week	Female	22	2	2
1665	Öé½­ÐÂ³Ç	Line5	·¬Ø®¹ã³¡	Öé½­ÐÂ³Ç	null	null	null	null	¶¯ÎïÔ°	>10 times per week	Male	21	1	2
1666	Öé½­ÐÂ³Ç	Line5	ººÏª³¤Â¡	Öé½­ÐÂ³Ç	null	null	null	null	Î÷³¡	3-7 times per week	Male	28	2	3
1667	Öé½­ÐÂ³Ç	Line5	±¦¸Ú´óµÀ	¿Í´å	Öé½­ÐÂ³Ç	null	null	null	ÎåÑòß—	>10 times per week	Female	24	6	2
1668	ÍòÊ¤Î§	Line4	³à¸Ú	ÍòÊ¤Î§	³µÚéÄÏ	null	null	null	´óÉ³¶«	>10 times per week	Male	28	2	5
1669	ÍòÊ¤Î§	Line4	ðØ½­	ÍòÊ¤Î§	³µÚéÄÏ	null	null	null	ÌÔ½ð	8-10 times per week	Male	33	3	3
1670	ÍòÊ¤Î§	Line4	·ï»ËÐÂ´å	ÍòÊ¤Î§	³µÚéÄÏ	null	null	null	¿ÆÔÏÂ·	>10 times per week	Male	26	1	1
1671	ÍòÊ¤Î§	Line4	Ïþ¸Û	ÍòÊ¤Î§	³µÚéÄÏ	null	null	null	´óÉ³¶«	3-7 times per week	Female	28	5	4
1672	ÍòÊ¤Î§	Line4	½­Ì©Â·	²ý¸Ú	ÍòÊ¤Î§	³µÚéÄÏ	null	null	´óÉ³µØ	>10 times per week	Male	24	2	1
1673	ÍòÊ¤Î§	Line4	ÖÐ´ó	ÍòÊ¤Î§	³µÚéÄÏ	null	null	null	ÓãÖé	>10 times per week	Male	22	1	2
1674	ÍòÊ¤Î§	Line4	ÅÃÖÞ	ÍòÊ¤Î§	³µÚéÄÏ	null	null	null	´óÉ³µØ	>10 times per week	Female	22	1	2
1675	ÍòÊ¤Î§	Line4	ÅÃÖÞ	ÍòÊ¤Î§	³µÚéÄÏ	null	null	null	Çø×¯	3-7 times per week	Male	24	2	3
1676	³µÚéÄÏ	Line5	´óÑ§³ÇÄÏ	³µÚéÄÏ	null	null	null	null	Ì¶´å	8-10 times per week	Female	22	2	1
1677	³µÚéÄÏ	Line5	½ðÖÞ	³µÚéÄÏ	null	null	null	null	Çø×¯	8-10 times per week	Male	99	5	4
1678	³µÚéÄÏ	Line5	²ý¸Ú	ÍòÊ¤Î§	³µÚéÄÏ	null	null	null	ÓãÖé	3-7 times per week	Male	26	5	4
1679	³µÚéÄÏ	Line5	³µÚé	³µÚéÄÏ	null	null	null	null	Î÷´å	>10 times per week	Male	49	2	2
1680	³µÚéÄÏ	Line5	»Æ´å	³µÚéÄÏ	null	null	null	null	Î÷´å	>10 times per week	Male	35	2	3
1681	³µÚéÄÏ	Line5	ÅÃÖÞ	ÍòÊ¤Î§	³µÚéÄÏ	null	null	null	ÎÄ³å	>10 times per week	Male	99	1	3
1682	³µÚéÄÏ	Line4	º£°ø	³µÚéÄÏ	null	null	null	null	´óÉ³µØ	>10 times per week	Female	24	2	4
1683	³µÚéÄÏ	Line4	³µÚé	³µÚéÄÏ	null	null	null	null	ÎåÑòß—	3-7 times per week	Male	26	1	4
1684	³µÚéÄÏ	Line4	³µÚé	³µÚéÄÏ	null	null	null	null	Çø×¯	>10 times per week	Male	26	1	1
1685	³µÚéÄÏ	Line5	¿Í´å	ÍòÊ¤Î§	³µÚéÄÏ	null	null	null	´óÉ³µØ	1-2 times per week	Male	55	1	2
1686	³µÚéÄÏ	Line5	ÖÐ´ó	ÍòÊ¤Î§	³µÚéÄÏ	null	null	null	´óÉ³µØ	>10 times per week	Female	45	5	4
1687	³µÚéÄÏ	Line5	´óÑ§³Ç±±	³µÚéÄÏ	null	null	null	null	ÎÄ³å	3-7 times per week	Female	25	1	3
1688	³µÚéÄÏ	Line5	½ðÖÞ	³µÚéÄÏ	null	null	null	null	´óÉ³µØ	3-7 times per week	Male	26	1	1
1689	³µÚéÄÏ	Line5	ÅÃÖÞ	ÍòÊ¤Î§	³µÚéÄÏ	null	null	null	ÈýÏª	>10 times per week	Male	30	2	4
1690	³µÚéÄÏ	Line5	ÅÃÖÞ	ÍòÊ¤Î§	³µÚéÄÏ	null	null	null	¶«ÆÔ	>10 times per week	Male	44	3	5
1691	³µÚéÄÏ	Line5	ÍòÊ¤Î§	³µÚéÄÏ	null	null	null	null	ÎÄ³å	>10 times per week	Male	51	3	1
1692	³µÚéÄÏ	Line5	Ê¯³ž	³µÚéÄÏ	null	null	null	null	ÓãÖé	1-2 times per week	Male	36	3	3
1693	³µÚéÄÏ	Line5	ÅÃÖÞ	ÍòÊ¤Î§	³µÚéÄÏ	null	null	null	´óÉ³µØ	>10 times per week	Male	30	3	2
1694	³µÚéÄÏ	Line5	ÖÐ´ó	ÍòÊ¤Î§	³µÚéÄÏ	null	null	null	´óÉ³µØ	3-7 times per week	Female	28	2	2
1695	³µÚéÄÏ	Line5	ÖÐ´ó	ÍòÊ¤Î§	³µÚéÄÏ	null	null	null	´óÉ³µØ	3-7 times per week	Male	33	2	2
1696	³µÚéÄÏ	Line4	»Æ´å	³µÚéÄÏ	null	null	null	null	Çø×¯	3-7 times per week	Male	29	2	4
1697	³µÚéÄÏ	Line5	·ï»ËÐÂ´å	ÍòÊ¤Î§	³µÚéÄÏ	null	null	null	´óÉ³µØ	3-7 times per week	Female	40	2	3
1698	³µÚéÄÏ	Line5	³à¸Ú	ÍòÊ¤Î§	³µÚéÄÏ	null	null	null	´óÉ³µØ	>10 times per week	Male	55	2	4
1699	³µÚéÄÏ	Line5	Á¤œò	¿Í´å	ÍòÊ¤Î§	³µÚéÄÏ	null	null	´óÉ³¶«	>10 times per week	Male	20	2	1
1700	³µÚéÄÏ	Line5	±¦¸Ú´óµÀ	ÍòÊ¤Î§	³µÚéÄÏ	null	null	null	ÈýÏª	>10 times per week	Male	40	1	3
1701	³µÚéÄÏ	Line5	ÅÃÖÞ	ÍòÊ¤Î§	³µÚéÄÏ	null	null	null	ÈýÏª	3-7 times per week	Male	30	2	3
1702	³µÚéÄÏ	Line5	ÍòÊ¤Î§	³µÚéÄÏ	null	null	null	null	ÎÄ³å	>10 times per week	Female	40	2	4
1703	³µÚéÄÏ	Line5	Ê¯³ž	³µÚéÄÏ	null	null	null	null	´óÉ³¶«	>10 times per week	Male	28	1	3
1704	³µÚéÄÏ	Line5	Ê¯³ž	³µÚéÄÏ	null	null	null	null	¿ÆÔÏÂ·	>10 times per week	Female	32	1	4
1705	³µÚéÄÏ	Line5	³µÚé	³µÚéÄÏ	null	null	null	null	ÎåÑòß—	1-2 times per week	Male	27	2	3
1706	³µÚéÄÏ	Line5	½ðÖÞ	³µÚéÄÏ	null	null	null	null	œò¿Ú	1-2 times per week	Male	36	2	3
1707	³µÚéÄÏ	Line5	´óÑ§³Ç±±	³µÚéÄÏ	null	null	null	null	ÌÔ½ð	>10 times per week	Female	26	3	1
1708	³µÚéÄÏ	Line5	½ðÖÞ	³µÚéÄÏ	null	null	null	null	œò¿Ú	1-2 times per week	Female	17	1	1
1709	Ñî»þ	Line1	¿Ó¿Ú	Ñî»þ	null	null	null	null	ÌÔ½ð	1-2 times per week	Female	26	3	1
1710	Ñî»þ	Line5	¹«Ô°Ç°	Ñî»þ	null	null	null	null	Ì¶´å	1-2 times per week	Male	22	6	2
1711	Ñî»þ	Line5	¿Ó¿Ú	Ñî»þ	null	null	null	null	ÎåÑòß—	1-2 times per week	Female	28	5	1
1712	Ñî»þ	Line5	³¤ÊÙÂ·	Ñî»þ	null	null	null	null	¶«ÆÔ	8-10 times per week	Female	20	3	2
1713	Ñî»þ	Line5	ÌåÓýÎ÷Â·	Ñî»þ	null	null	null	null	ÌÔ½ð	>10 times per week	Female	30	1	2
1714	Ñî»þ	Line5	ÌåÓýÖÐÐÄ	Ñî»þ	null	null	null	null	´óÉ³µØ	>10 times per week	Female	24	3	5
1715	Ñî»þ	Line5	¹ãÖÝ¶«Õ¾	Ñî»þ	null	null	null	null	ÖÐÉ½°Ë	>10 times per week	Male	20	2	5
1716	Ñî»þ	Line5	º£Öé¹ã³¡	¹«Ô°Ç°	Ñî»þ	null	null	null	ÎåÑòß—	>10 times per week	Male	18	6	1
1717	Ñî»þ	Line5	Î÷ÃÅ¿Ú	Ñî»þ	null	null	null	null	´óÉ³µØ	>10 times per week	Female	16	2	3
1718	Ñî»þ	Line5	³Â¼Òìô	Ñî»þ	null	null	null	null	ÎåÑòß—	>10 times per week	Male	28	2	1
1719	Ñî»þ	#NULL!	¶«É½¿Ú	Ñî»þ	null	null	null	null	ÎÄ³å	>10 times per week	Female	28	6	2
1720	Ñî»þ	#NULL!	ÁÒÊ¿ÁêÔ°	Ñî»þ	null	null	null	null	¶«ÆÔ	>10 times per week	Male	17	1	2
1721	Ñî»þ	#NULL!	Í¬¼ÃÂ·	Î÷ÀÊ	Ñî»þ	null	null	null	Çø×¯	1-2 times per week	Female	20	1	3
1722	Ñî»þ	#NULL!	ÌåÓýÖÐÐÄ	Ñî»þ	null	null	null	null	Î÷´å	>10 times per week	Male	30	3	1
1723	Ñî»þ	#NULL!	¹«Ô°Ç°	Ñî»þ	null	null	null	null	Çø×¯	>10 times per week	Male	23	5	4
1724	Ñî»þ	#NULL!	Å©½²Ëù	Ñî»þ	null	null	null	null	ÌÔ½ð	>10 times per week	Female	15	2	1
1725	Ñî»þ	#NULL!	Å©½²Ëù	Ñî»þ	null	null	null	null	Î÷³¡	3-7 times per week	Female	18	2	1
1726	Ñî»þ	#NULL!	ÊÐ¶þ¹¬	¹«Ô°Ç°	Ñî»þ	null	null	null	Çø×¯	8-10 times per week	Female	55	3	1
1727	Ñî»þ	#NULL!	¹«Ô°Ç°	Ñî»þ	null	null	null	null	ÎåÑòß—	>10 times per week	Female	28	6	1
1728	Ñî»þ	#NULL!	¶«É½¿Ú	Ñî»þ	null	null	null	null	Ì¶´å	3-7 times per week	Male	16	2	1
1729	Ñî»þ	#NULL!	ÊÐ¶þ¹¬	¹«Ô°Ç°	Ñî»þ	null	null	null	ÎåÑòß—	>10 times per week	Male	14	1	4
1730	Ñî»þ	#NULL!	³Â¼Òìô	Ñî»þ	null	null	null	null	ÁÔµÂ	3-7 times per week	Female	23	1	2
1731	Ñî»þ	#NULL!	Î÷ÃÅ¿Ú	Ñî»þ	null	null	null	null	´óÉ³µØ	>10 times per week	Female	17	2	1
1732	Ñî»þ	#NULL!	¹«Ô°Ç°	Ñî»þ	null	null	null	null	Ì¶´å	>10 times per week	Female	27	2	2
1733	Ñî»þ	#NULL!	ÌåÓýÖÐÐÄ	Ñî»þ	null	null	null	null	¿ÆÔÏÂ·	>10 times per week	Male	17	1	2
1734	Ñî»þ	#NULL!	³Â¼Òìô	Ñî»þ	null	null	null	null	Ô±´å	1-2 times per week	Female	31	3	2
1735	Ñî»þ	#NULL!	¶«É½¿Ú	Ñî»þ	null	null	null	null	œò¿Ú	8-10 times per week	Male	29	2	1
1736	Ñî»þ	#NULL!	¿ýÆæÂ·	Î÷ÀÊ	Ñî»þ	null	null	null	ÎÄ³å	1-2 times per week	Male	20	1	2
1737	Ñî»þ	#NULL!	ÌåÓýÖÐÐÄ	Ñî»þ	null	null	null	null	ÈýÏª	1-2 times per week	Female	30	2	1
1738	Ñî»þ	#NULL!	ÌìºÓ¿ÍÔËÕ¾	ÌåÓýÎ÷Â·	Ñî»þ	null	null	null	Ð¡±±	3-7 times per week	Male	21	2	4
1739	Ñî»þ	#NULL!	ÁÒÊ¿ÁêÔ°	Ñî»þ	null	null	null	null	Çø×¯	3-7 times per week	Female	25	3	2
1740	Ñî»þ	#NULL!	ÁÒÊ¿ÁêÔ°	Ñî»þ	null	null	null	null	´óÉ³µØ	>10 times per week	Female	25	2	3
1741	Ñî»þ	#NULL!	ÁÒÊ¿ÁêÔ°	Ñî»þ	null	null	null	null	Ô±´å	>10 times per week	Male	25	3	4
1742	Ñî»þ	#NULL!	Î÷ÃÅ¿Ú	Ñî»þ	null	null	null	null	ÎÄ³å	3-7 times per week	Male	22	3	4
1743	Ñî»þ	#NULL!	ÁÒÊ¿ÁêÔ°	Ñî»þ	null	null	null	null	Çø×¯	>10 times per week	Female	20	2	2
1744	Ñî»þ	#NULL!	ÌåÓýÖÐÐÄ	Ñî»þ	null	null	null	null	ÎåÑòß—	>10 times per week	Female	24	5	2
1745	Ñî»þ	#NULL!	¿Ó¿Ú	Ñî»þ	null	null	null	null	ÁÔµÂ	>10 times per week	Male	33	1	2
1746	Ñî»þ	#NULL!	Ç§µÆºþ	Î÷ÀÊ	Ñî»þ	null	null	null	ÈýÏª	3-7 times per week	Male	29	2	5
1747	Ñî»þ	#NULL!	Î÷ÃÅ¿Ú	Ñî»þ	null	null	null	null	ÎåÑòß—	>10 times per week	Male	28	2	1
1748	Ñî»þ	#NULL!	¿Ó¿Ú	Ñî»þ	null	null	null	null	¿ÆÔÏÂ·	>10 times per week	Male	22	3	3
1749	Ñî»þ	#NULL!	¿Ó¿Ú	Ñî»þ	null	null	null	null	ÎÄ³å	1-2 times per week	Male	35	2	3
1750	Ñî»þ	#NULL!	º£Öé¹ã³¡	¹«Ô°Ç°	Ñî»þ	null	null	null	ÁÔµÂ	>10 times per week	Male	20	2	1
1751	Ñî»þ	#NULL!	Î÷ÃÅ¿Ú	Ñî»þ	null	null	null	null	ÎåÑòß—	>10 times per week	Female	40	5	3
1752	Ñî»þ	#NULL!	Î÷ÀÊ	Ñî»þ	null	null	null	null	¿ÆÔÏÂ·	1-2 times per week	Male	25	2	3
1753	Ñî»þ	#NULL!	ÌåÓýÖÐÐÄ	Ñî»þ	null	null	null	null	œò¿Ú	3-7 times per week	Female	18	3	4
1754	Ñî»þ	#NULL!	¶«É½¿Ú	Ñî»þ	null	null	null	null	œò¿Ú	3-7 times per week	Male	35	1	1
1755	Ñî»þ	#NULL!	¹ãÖÝ¶«Õ¾	Ñî»þ	null	null	null	null	¶¯ÎïÔ°	1-2 times per week	Male	38	6	3
1756	Ñî»þ	#NULL!	¿Ó¿Ú	Ñî»þ	null	null	null	null	ÎåÑòß—	3-7 times per week	Male	99	5	3
1757	Ñî»þ	#NULL!	³¤ÊÙÂ·	Ñî»þ	null	null	null	null	ÎÄ³å	8-10 times per week	Female	57	5	1
1758	Ñî»þ	#NULL!	Å©½²Ëù	Ñî»þ	null	null	null	null	ÎåÑòß—	>10 times per week	Male	25	2	5
1759	Ñî»þ	#NULL!	·¼´å	Ñî»þ	null	null	null	null	Çø×¯	>10 times per week	Female	27	2	3
1760	Ñî»þ	#NULL!	ÌåÓýÎ÷Â·	Ñî»þ	null	null	null	null	œò¿Ú	1-2 times per week	Male	26	1	2
1761	Ñî»þ	#NULL!	¶«É½¿Ú	Ñî»þ	null	null	null	null	ÌÔ½ð	3-7 times per week	Female	15	2	2
1762	Ñî»þ	#NULL!	Î÷ÀÊ	Ñî»þ	null	null	null	null	ÎåÑòß—	3-7 times per week	Male	33	2	4
1763	Ñî»þ	#NULL!	³¤ÊÙÂ·	Ñî»þ	null	null	null	null	ÌÔ½ð	3-7 times per week	Female	16	5	1
1764	Ñî»þ	#NULL!	Î÷ÃÅ¿Ú	Ñî»þ	null	null	null	null	¶¯ÎïÔ°	3-7 times per week	Female	26	2	5
1765	Ñî»þ	#NULL!	¹ãÖÝ¶«Õ¾	Ñî»þ	null	null	null	null	œò¿Ú	1-2 times per week	Male	25	1	3
1766	Ñî»þ	#NULL!	¹«Ô°Ç°	Ñî»þ	null	null	null	null	Çø×¯	3-7 times per week	Female	24	1	3
1767	Ñî»þ	#NULL!	Í¬ºÍ	ÌåÓýÎ÷Â·	Ñî»þ	null	null	null	¶¯ÎïÔ°	3-7 times per week	Male	23	1	2
1768	Ñî»þ	#NULL!	Å©½²Ëù	Ñî»þ	null	null	null	null	¶¯ÎïÔ°	>10 times per week	Female	23	2	3
1769	Ñî»þ	#NULL!	Ïþ¸Û	²ý¸Ú	¹«Ô°Ç°	Ñî»þ	null	null	¶¯ÎïÔ°	3-7 times per week	Female	22	1	1
1770	Ñî»þ	#NULL!	¹ãÖÝÄÏÕ¾	¹«Ô°Ç°	Ñî»þ	null	null	null	Ô±´å	>10 times per week	Female	21	1	2
1771	Ñî»þ	#NULL!	º£Öé¹ã³¡	¹«Ô°Ç°	Ñî»þ	null	null	null	Ô±´å	>10 times per week	Male	27	1	1
1772	Ñî»þ	#NULL!	²ý¸Ú	¹«Ô°Ç°	Ñî»þ	null	null	null	¶¯ÎïÔ°	>10 times per week	Male	45	1	2
1773	Ñî»þ	#NULL!	¿Ó¿Ú	Ñî»þ	null	null	null	null	¶¯ÎïÔ°	>10 times per week	Male	30	3	1
1774	Ñî»þ	#NULL!	º£Öé¹ã³¡	¹«Ô°Ç°	Ñî»þ	null	null	null	¶¯ÎïÔ°	>10 times per week	Male	20	2	3
1775	Ñî»þ	#NULL!	ÁÒÊ¿ÁêÔ°	Ñî»þ	null	null	null	null	ÌÔ½ð	1-2 times per week	Male	25	2	1
1776	Ñî»þ	#NULL!	ÌåÓýÎ÷Â·	Ñî»þ	null	null	null	null	œò¿Ú	1-2 times per week	Male	19	2	2
1777	Ñî»þ	#NULL!	¿Ó¿Ú	Ñî»þ	null	null	null	null	´óÉ³µØ	3-7 times per week	Male	30	1	3
1778	Ñî»þ	#NULL!	·¼´å	Ñî»þ	null	null	null	null	¶¯ÎïÔ°	>10 times per week	Female	31	3	4
1779	Ñî»þ	#NULL!	·¼´å	Ñî»þ	null	null	null	null	¶¯ÎïÔ°	3-7 times per week	Male	23	1	1
1780	Ñî»þ	#NULL!	·¼´å	Ñî»þ	null	null	null	null	Ì¶´å	>10 times per week	Male	25	2	2
1781	Ñî»þ	#NULL!	ÁÒÊ¿ÁêÔ°	Ñî»þ	null	null	null	null	ÎåÑòß—	>10 times per week	Female	99	2	4
1782	Ñî»þ	#NULL!	³¤ÊÙÂ·	Ñî»þ	null	null	null	null	Ì¶´å	3-7 times per week	Male	29	6	2
1783	Ñî»þ	#NULL!	¿Ó¿Ú	Ñî»þ	null	null	null	null	ÌÔ½ð	3-7 times per week	Female	30	2	3
1784	Ñî»þ	#NULL!	³Â¼Òìô	Ñî»þ	null	null	null	null	¶¯ÎïÔ°	1-2 times per week	Male	38	1	3
1785	Ñî»þ	#NULL!	Î÷ÃÅ¿Ú	Ñî»þ	null	null	null	null	Ì¶´å	8-10 times per week	Female	30	1	4
1786	Ñî»þ	#NULL!	³Â¼Òìô	Ñî»þ	null	null	null	null	¿ÆÔÏÂ·	8-10 times per week	Male	26	6	2
1787	Ñî»þ	#NULL!	½­ÄÏÎ÷	¹«Ô°Ç°	Ñî»þ	null	null	null	¶¯ÎïÔ°	>10 times per week	Female	25	1	1
1788	Ñî»þ	#NULL!	¿Ó¿Ú	Ñî»þ	null	null	null	null	¿ÆÔÏÂ·	>10 times per week	Male	23	2	2
1789	Ñî»þ	#NULL!	ÁÒÊ¿ÁêÔ°	Ñî»þ	null	null	null	null	Î÷´å	>10 times per week	Male	24	6	4
1790	Ñî»þ	#NULL!	×æÃí	Î÷ÀÊ	Ñî»þ	null	null	null	ÎÄ³å	3-7 times per week	Male	20	2	2
1791	Ñî»þ	#NULL!	ÁÒÊ¿ÁêÔ°	Ñî»þ	null	null	null	null	Ô±´å	3-7 times per week	Female	48	2	3
1792	Ñî»þ	#NULL!	³Â¼Òìô	Ñî»þ	null	null	null	null	ÎåÑòß—	>10 times per week	Female	40	6	3
1793	Ñî»þ	#NULL!	³¤ÊÙÂ·	Ñî»þ	null	null	null	null	ÓãÖé	8-10 times per week	Male	20	2	4
1794	Ñî»þ	#NULL!	Î÷ÀÊ	Ñî»þ	null	null	null	null	ÎåÑòß—	>10 times per week	Male	40	1	3
1795	Ñî»þ	#NULL!	ÁÒÊ¿ÁêÔ°	Ñî»þ	null	null	null	null	ÓãÖé	>10 times per week	Female	40	2	4
1796	Ñî»þ	#NULL!	ÁÒÊ¿ÁêÔ°	Ñî»þ	null	null	null	null	Ô±´å	>10 times per week	Male	21	2	4
1797	Ñî»þ	Line5	Å©½²Ëù	Ñî»þ	null	null	null	null	ÌÔ½ð	3-7 times per week	Female	17	3	3
1798	Ñî»þ	Line5	¹ãÖÝ¶«Õ¾	Ñî»þ	null	null	null	null	ÌÔ½ð	>10 times per week	Female	35	2	3
1799	Ñî»þ	Line5	ÁÒÊ¿ÁêÔ°	Ñî»þ	null	null	null	null	œò¿Ú	>10 times per week	Female	24	6	1
1800	Ñî»þ	Line5	¶«É½¿Ú	Ñî»þ	null	null	null	null	´óÉ³µØ	1-2 times per week	Male	32	2	5
1801	Ñî»þ	Line5	Î÷ÀÊ	Ñî»þ	null	null	null	null	ÎÄ³å	3-7 times per week	Female	21	2	3
1802	Ñî»þ	Line5	Å©½²Ëù	Ñî»þ	null	null	null	null	ÁÔµÂ	3-7 times per week	Female	20	2	3
1803	Ñî»þ	Line5	¿Ó¿Ú	Ñî»þ	null	null	null	null	ÎÄ³å	1-2 times per week	Male	23	1	2
1804	Ñî»þ	Line5	¹«Ô°Ç°	Ñî»þ	null	null	null	null	¿ÆÔÏÂ·	>10 times per week	Male	14	3	4
1805	Î÷ÀÊ	Line1	ÄÏ¹ðÂ·	Î÷ÀÊ	Ñî»þ	null	null	null	ÎÄ³å	8-10 times per week	Male	46	2	4
1806	Î÷ÀÊ	Line1	¿ýÆæÂ·	Î÷ÀÊ	Ñî»þ	null	null	null	¶«ÆÔ	>10 times per week	Male	35	2	5
1807	Î÷ÀÊ	Line Guangfo	Í¬¼ÃÂ·	Î÷ÀÊ	Ñî»þ	null	null	null	ÌÔ½ð	3-7 times per week	Male	23	5	4
1808	¼ÎºÌÍû¸Ú	Line3	ÈËºÍ	¼ÎºÌÍû¸Ú	¹ãÖÝ»ð³µÕ¾	null	null	null	¶¯ÎïÔ°	>10 times per week	Female	42	2	2
1809	¼ÎºÌÍû¸Ú	Line2	ÈËºÍ	¼ÎºÌÍû¸Ú	¹ãÖÝ»ð³µÕ¾	null	null	null	Çø×¯	3-7 times per week	Male	24	4	3
1810	¼ÎºÌÍû¸Ú	Line2	ÈËºÍ	¼ÎºÌÍû¸Ú	¹ãÖÝ»ð³µÕ¾	null	null	null	ÖÐÉ½°Ë	>10 times per week	Male	21	2	2
1811	¼ÎºÌÍû¸Ú	Line2	ÓÀÌ©	¼ÎºÌÍû¸Ú	¹ãÖÝ»ð³µÕ¾	null	null	null	œò¿Ú	>10 times per week	Male	30	1	2
1812	»ð³µÕ¾	Line5	½­ÏÄ	¹ãÖÝ»ð³µÕ¾	null	null	null	null	ÎåÑòß—	3-7 times per week	Male	27	2	3
1813	»ð³µÕ¾	Line5	ÈýÔªÀï	¹ãÖÝ»ð³µÕ¾	null	null	null	null	ÈýÏª	3-7 times per week	Male	26	2	2
1814	»ð³µÕ¾	Line5	¹ãÖÝÄÏÕ¾	¹ãÖÝ»ð³µÕ¾	null	null	null	null	ÓãÖé	1-2 times per week	Male	21	1	1
1815	»ð³µÕ¾	Line5	¼ÎºÌÍû¸Ú	¹ãÖÝ»ð³µÕ¾	null	null	null	null	ÖÐÉ½°Ë	3-7 times per week	Female	26	5	4
1816	»ð³µÕ¾	Line5	ÈËºÍ	¼ÎºÌÍû¸Ú	¹ãÖÝ»ð³µÕ¾	null	null	null	œò¿Ú	3-7 times per week	Male	33	2	3
1817	»ð³µÕ¾	Line5	Áú¹é	¼ÎºÌÍû¸Ú	¹ãÖÝ»ð³µÕ¾	null	null	null	ÖÐÉ½°Ë	>10 times per week	Male	20	6	1
1818	»ð³µÕ¾	Line5	°×ÔÆ¹«Ô°	¹ãÖÝ»ð³µÕ¾	null	null	null	null	ÖÐÉ½°Ë	>10 times per week	Female	23	6	3
1819	»ð³µÕ¾	Line5	»Æ±ß	¹ãÖÝ»ð³µÕ¾	null	null	null	null	ÖÐÉ½°Ë	>10 times per week	Male	22	1	2
1820	»ð³µÕ¾	Line5	ÈËºÍ	¼ÎºÌÍû¸Ú	¹ãÖÝ»ð³µÕ¾	null	null	null	œò¿Ú	>10 times per week	Female	22	2	1
1821	»ð³µÕ¾	Line5	¿ýÆæÂ·	Î÷ÀÊ	¹«Ô°Ç°	¹ãÖÝ»ð³µÕ¾	null	null	Î÷´å	8-10 times per week	Female	30	2	3
1822	»ð³µÕ¾	Line5	»ú³¡ÄÏ	¼ÎºÌÍû¸Ú	¹ãÖÝ»ð³µÕ¾	null	null	null	Î÷³¡	>10 times per week	Male	30	2	1
1823	»ð³µÕ¾	Line5	½­ÏÄ	¹ãÖÝ»ð³µÕ¾	null	null	null	null	Ð¡±±	>10 times per week	Male	25	1	2
1824	»ð³µÕ¾	Line5	Ïô¸Ú	¹ãÖÝ»ð³µÕ¾	null	null	null	null	Ð¡±±	1-2 times per week	Male	20	2	4
1825	»ð³µÕ¾	Line5	¼ÎºÌÍû¸Ú	¹ãÖÝ»ð³µÕ¾	null	null	null	null	œò¿Ú	>10 times per week	Female	20	5	1
1826	»ð³µÕ¾	Line5	Ô½Ðã¹«Ô°	¹ãÖÝ»ð³µÕ¾	null	null	null	null	Î÷´å	>10 times per week	Female	25	2	2
1827	»ð³µÕ¾	Line5	°×ÔÆ¹«Ô°	¹ãÖÝ»ð³µÕ¾	null	null	null	null	ÖÐÉ½°Ë	>10 times per week	Male	29	3	3
1828	»ð³µÕ¾	Line5	¼ÎºÌÍû¸Ú	¹ãÖÝ»ð³µÕ¾	null	null	null	null	Î÷´å	8-10 times per week	Female	38	2	3
1829	»ð³µÕ¾	Line5	Ô½Ðã¹«Ô°	¹ãÖÝ»ð³µÕ¾	null	null	null	null	Î÷³¡	>10 times per week	Female	38	2	4
1830	»ð³µÕ¾	Line5	º£Öé¹ã³¡	¹ãÖÝ»ð³µÕ¾	null	null	null	null	Î÷³¡	8-10 times per week	Female	30	2	2
1831	»ð³µÕ¾	Line5	°×ÔÆÎÄ»¯¹ã³¡	¹ãÖÝ»ð³µÕ¾	null	null	null	null	ÖÐÉ½°Ë	3-7 times per week	Female	30	3	4
1832	»ð³µÕ¾	Line5	³¯°²	Î÷ÀÊ	¹«Ô°Ç°	¹ãÖÝ»ð³µÕ¾	null	null	ÖÐÉ½°Ë	>10 times per week	Female	20	1	3
1833	»ð³µÕ¾	Line5	¼ÎºÌÍû¸Ú	¹ãÖÝ»ð³µÕ¾	null	null	null	null	œò¿Ú	8-10 times per week	Female	28	2	5
1834	»ð³µÕ¾	Line5	½­Ì©Â·	¹ãÖÝ»ð³µÕ¾	null	null	null	null	Î÷´å	8-10 times per week	Male	17	6	1
1835	»ð³µÕ¾	Line5	½­Ì©Â·	¹ãÖÝ»ð³µÕ¾	null	null	null	null	Î÷³¡	8-10 times per week	Female	15	2	1
1836	»ð³µÕ¾	Line2	¼ÎºÌÍû¸Ú	¹ãÖÝ»ð³µÕ¾	null	null	null	null	¶¯ÎïÔ°	8-10 times per week	Female	35	1	3
1837	»ð³µÕ¾	Line5	¹ãÖÝÄÏÕ¾	¹ãÖÝ»ð³µÕ¾	null	null	null	null	Î÷´å	>10 times per week	Male	20	6	2
1838	»ð³µÕ¾	Line5	²ý¸Ú	¹ãÖÝ»ð³µÕ¾	null	null	null	null	ÌÔ½ð	3-7 times per week	Male	20	2	1
1839	»ð³µÕ¾	Line5	°×ÔÆÎÄ»¯¹ã³¡	¹ãÖÝ»ð³µÕ¾	null	null	null	null	Ì¹Î²	>10 times per week	Female	19	1	5
1840	»ð³µÕ¾	Line5	·¼´å	¹«Ô°Ç°	¹ãÖÝ»ð³µÕ¾	null	null	null	ÌÔ½ð	>10 times per week	Male	16	2	4
1841	»ð³µÕ¾	Line5	¼ÎºÌÍû¸Ú	¹ãÖÝ»ð³µÕ¾	null	null	null	null	Çø×¯	>10 times per week	Female	21	2	2
1842	»ð³µÕ¾	Line5	½­ÏÄ	¹ãÖÝ»ð³µÕ¾	null	null	null	null	Çø×¯	3-7 times per week	Male	22	2	1
1843	»ð³µÕ¾	Line5	°×ÔÆ¹«Ô°	¹ãÖÝ»ð³µÕ¾	null	null	null	null	ÈýÏª	>10 times per week	Male	39	6	2
1844	»ð³µÕ¾	Line5	½­ÏÄ	¹ãÖÝ»ð³µÕ¾	null	null	null	null	ÌÔ½ð	3-7 times per week	Male	20	2	3
1845	»ð³µÕ¾	Line5	¼ÍÄîÌÃ	¹ãÖÝ»ð³µÕ¾	null	null	null	null	ÌÔ½ð	>10 times per week	Male	45	6	2
1846	»ð³µÕ¾	Line5	º£Öé¹ã³¡	¹ãÖÝ»ð³µÕ¾	null	null	null	null	Ð¡±±	>10 times per week	Male	99	2	3
1847	»ð³µÕ¾	Line5	º£Öé¹ã³¡	¹ãÖÝ»ð³µÕ¾	null	null	null	null	¶«ÆÔ	8-10 times per week	Male	26	3	4
1848	»ð³µÕ¾	Line5	Ô½Ðã¹«Ô°	¹ãÖÝ»ð³µÕ¾	null	null	null	null	Ð¡±±	3-7 times per week	Male	26	2	5
1849	»ð³µÕ¾	Line5	ÈýÔªÀï	¹ãÖÝ»ð³µÕ¾	null	null	null	null	Ð¡±±	>10 times per week	Male	27	2	2
1850	»ð³µÕ¾	Line5	¹«Ô°Ç°	¹ãÖÝ»ð³µÕ¾	null	null	null	null	ÌÔ½ð	8-10 times per week	Female	26	3	1
1851	»ð³µÕ¾	Line5	ÊÐ¶þ¹¬	¹ãÖÝ»ð³µÕ¾	null	null	null	null	ÌÔ½ð	8-10 times per week	Female	22	1	3
1852	»ð³µÕ¾	Line5	ÊÐ¶þ¹¬	¹ãÖÝ»ð³µÕ¾	null	null	null	null	ÖÐÉ½°Ë	3-7 times per week	Female	25	1	3
1853	»ð³µÕ¾	Line5	Áú¹é	¼ÎºÌÍû¸Ú	¹ãÖÝ»ð³µÕ¾	null	null	null	ÌÔ½ð	>10 times per week	Female	26	3	1
1854	»ð³µÕ¾	Line5	¹«Ô°Ç°	¹ãÖÝ»ð³µÕ¾	null	null	null	null	Î÷´å	3-7 times per week	Male	15	3	2
1855	»ð³µÕ¾	Line5	Ô½Ðã¹«Ô°	¹ãÖÝ»ð³µÕ¾	null	null	null	null	ÌÔ½ð	3-7 times per week	Female	20	3	1
1856	»ð³µÕ¾	Line5	²ý¸Ú	¹ãÖÝ»ð³µÕ¾	null	null	null	null	Î÷´å	>10 times per week	Female	18	2	3
1857	»ð³µÕ¾	Line5	½­ÏÄ	¹ãÖÝ»ð³µÕ¾	null	null	null	null	Î÷´å	3-7 times per week	Female	20	1	1
1858	»ð³µÕ¾	Line5	ðØ½­	²ý¸Ú	¹ãÖÝ»ð³µÕ¾	null	null	null	ÖÐÉ½°Ë	>10 times per week	Female	16	1	2
1859	»ð³µÕ¾	Line5	¶«ÏþÄÏ	¹ãÖÝ»ð³µÕ¾	null	null	null	null	Î÷´å	>10 times per week	Female	19	3	4
1860	»ð³µÕ¾	Line5	¹«Ô°Ç°	¹ãÖÝ»ð³µÕ¾	null	null	null	null	Î÷´å	1-2 times per week	Female	25	2	2
1861	»ð³µÕ¾	Line5	Áú¹é	¼ÎºÌÍû¸Ú	¹ãÖÝ»ð³µÕ¾	null	null	null	ÖÐÉ½°Ë	>10 times per week	Female	23	3	2
1862	»ð³µÕ¾	Line5	ÓÀÌ©	¼ÎºÌÍû¸Ú	¹ãÖÝ»ð³µÕ¾	null	null	null	ÖÐÉ½°Ë	>10 times per week	Female	22	1	3
1863	»ð³µÕ¾	Line5	ÊÐ¶þ¹¬	¹ãÖÝ»ð³µÕ¾	null	null	null	null	ÖÐÉ½°Ë	>10 times per week	Female	22	3	3
1864	»ð³µÕ¾	Line5	°×ÔÆ¹«Ô°	¹ãÖÝ»ð³µÕ¾	null	null	null	null	Î÷´å	8-10 times per week	Female	20	1	5
1865	»ð³µÕ¾	Line5	»Æ±ß	¹ãÖÝ»ð³µÕ¾	null	null	null	null	Î÷´å	>10 times per week	Female	23	1	1
1866	»ð³µÕ¾	Line5	½­ÄÏÎ÷	¹ãÖÝ»ð³µÕ¾	null	null	null	null	Î÷´å	>10 times per week	Male	14	1	4
1867	»ð³µÕ¾	Line5	¶«ÏþÄÏ	¹ãÖÝ»ð³µÕ¾	null	null	null	null	ÌÔ½ð	3-7 times per week	Female	24	1	3
1868	»ð³µÕ¾	Line5	ÈýÔªÀï	¹ãÖÝ»ð³µÕ¾	null	null	null	null	œò¿Ú	>10 times per week	Male	25	3	2
1869	»ð³µÕ¾	Line5	½­ÄÏÎ÷	¹ãÖÝ»ð³µÕ¾	null	null	null	null	œò¿Ú	>10 times per week	Male	50	1	4
1870	»ð³µÕ¾	Line5	¹«Ô°Ç°	¹ãÖÝ»ð³µÕ¾	null	null	null	null	Î÷´å	>10 times per week	Female	32	2	3
1871	»ð³µÕ¾	Line5	ÈýÔªÀï	¹ãÖÝ»ð³µÕ¾	null	null	null	null	ÁÔµÂ	>10 times per week	Male	33	2	3
1872	»ð³µÕ¾	Line5	¹ãÖÝÄÏÕ¾	¹ãÖÝ»ð³µÕ¾	null	null	null	null	¿ÆÔÏÂ·	1-2 times per week	Female	22	3	2
1873	»ð³µÕ¾	Line5	²ý¸Ú	¹ãÖÝ»ð³µÕ¾	null	null	null	null	ÌÔ½ð	>10 times per week	Female	24	2	1
1874	»ð³µÕ¾	Line5	ÊÐ¶þ¹¬	¹ãÖÝ»ð³µÕ¾	null	null	null	null	ÁÔµÂ	3-7 times per week	Female	34	1	2
1875	»ð³µÕ¾	Line5	°×ÔÆ¹«Ô°	¹ãÖÝ»ð³µÕ¾	null	null	null	null	Î÷´å	>10 times per week	Female	22	6	5
1876	»ð³µÕ¾	Line5	ÈýÔªÀï	¹ãÖÝ»ð³µÕ¾	null	null	null	null	Î÷´å	1-2 times per week	Female	33	1	4
1877	»ð³µÕ¾	Line5	ÈËºÍ	¼ÎºÌÍû¸Ú	¹ãÖÝ»ð³µÕ¾	null	null	null	ÖÐÉ½°Ë	3-7 times per week	Female	23	3	3
1878	»ð³µÕ¾	Line5	»Æ±ß	¹ãÖÝ»ð³µÕ¾	null	null	null	null	ÖÐÉ½°Ë	>10 times per week	Female	21	2	2
1879	»ð³µÕ¾	Line5	½­ÏÄ	¹ãÖÝ»ð³µÕ¾	null	null	null	null	Î÷´å	>10 times per week	Female	23	2	4
1880	»ð³µÕ¾	Line5	ÓÀÌ©	¼ÎºÌÍû¸Ú	¹ãÖÝ»ð³µÕ¾	null	null	null	ÖÐÉ½°Ë	>10 times per week	Female	27	2	3
1881	»ð³µÕ¾	Line5	×æÃí	Î÷ÀÊ	¹«Ô°Ç°	¹ãÖÝ»ð³µÕ¾	null	null	Î÷´å	>10 times per week	Female	28	1	3
1882	»ð³µÕ¾	Line5	²ý¸Ú	¹ãÖÝ»ð³µÕ¾	null	null	null	null	ÖÐÉ½°Ë	>10 times per week	Female	22	2	4
1883	»ð³µÕ¾	Line5	¼ÍÄîÌÃ	¹ãÖÝ»ð³µÕ¾	null	null	null	null	ÎÄ³å	>10 times per week	Female	20	3	2
1884	»ð³µÕ¾	Line5	½­Ì©Â·	¹ãÖÝ»ð³µÕ¾	null	null	null	null	ÌÔ½ð	>10 times per week	Female	16	1	1
1885	»ð³µÕ¾	Line5	ÂåÏª	¹ãÖÝ»ð³µÕ¾	null	null	null	null	ÎåÑòß—	>10 times per week	Male	28	2	3
1886	»ð³µÕ¾	Line5	ÊÐ¶þ¹¬	¹ãÖÝ»ð³µÕ¾	null	null	null	null	œò¿Ú	>10 times per week	Female	26	2	3
1887	»ð³µÕ¾	Line5	¹ãÖÝÄÏÕ¾	¹ãÖÝ»ð³µÕ¾	null	null	null	null	Ð¡±±	1-2 times per week	Male	25	2	4
1888	»ð³µÕ¾	Line5	°×ÔÆÎÄ»¯¹ã³¡	¹ãÖÝ»ð³µÕ¾	null	null	null	null	Çø×¯	3-7 times per week	Female	24	2	3
1889	»ð³µÕ¾	Line5	ÈýÔªÀï	¹ãÖÝ»ð³µÕ¾	null	null	null	null	ÎåÑòß—	>10 times per week	Male	28	2	1
1890	»ð³µÕ¾	Line5	ÖÐ´ó	²ý¸Ú	¹ãÖÝ»ð³µÕ¾	null	null	null	Î÷³¡	>10 times per week	Female	23	6	4
1891	»ð³µÕ¾	Line5	Í¬ºÍ	¼ÎºÌÍû¸Ú	¹ãÖÝ»ð³µÕ¾	null	null	null	Ð¡±±	1-2 times per week	Male	23	1	4
1892	»ð³µÕ¾	Line5	½­Ì©Â·	¹ãÖÝ»ð³µÕ¾	null	null	null	null	ÌÔ½ð	>10 times per week	Female	25	3	1
1893	»ð³µÕ¾	Line5	Ô½Ðã¹«Ô°	¹ãÖÝ»ð³µÕ¾	null	null	null	null	¶¯ÎïÔ°	1-2 times per week	Male	22	2	4
1894	»ð³µÕ¾	Line5	½­ÄÏÎ÷	¹ãÖÝ»ð³µÕ¾	null	null	null	null	ÖÐÉ½°Ë	3-7 times per week	Female	28	2	1
1895	»ð³µÕ¾	Line5	°×ÔÆ¹«Ô°	¹ãÖÝ»ð³µÕ¾	null	null	null	null	ÎåÑòß—	3-7 times per week	Female	21	2	2
1896	»ð³µÕ¾	Line5	¶«ÏþÄÏ	¹ãÖÝ»ð³µÕ¾	null	null	null	null	Ð¡±±	>10 times per week	Female	19	1	1
1897	»ð³µÕ¾	Line5	ðØ½­	²ý¸Ú	¹ãÖÝ»ð³µÕ¾	null	null	null	ÌÔ½ð	>10 times per week	Male	27	2	5
1898	»ð³µÕ¾	Line5	½­ÏÄ	¹ãÖÝ»ð³µÕ¾	null	null	null	null	Ð¡±±	8-10 times per week	Female	22	1	4
1899	»ð³µÕ¾	Line5	¼ÍÄîÌÃ	¹ãÖÝ»ð³µÕ¾	null	null	null	null	ÖÐÉ½°Ë	>10 times per week	Male	28	5	1
1900	»ð³µÕ¾	Line5	¹«Ô°Ç°	¹ãÖÝ»ð³µÕ¾	null	null	null	null	Î÷´å	>10 times per week	Female	24	6	1
1901	»ð³µÕ¾	Line5	º£Öé¹ã³¡	¹ãÖÝ»ð³µÕ¾	null	null	null	null	Î÷´å	3-7 times per week	Male	29	2	1
1902	»ð³µÕ¾	Line5	¹«Ô°Ç°	¹ãÖÝ»ð³µÕ¾	null	null	null	null	Î÷´å	>10 times per week	Male	24	2	5
1903	»ð³µÕ¾	Line5	ÊÐ¶þ¹¬	¹ãÖÝ»ð³µÕ¾	null	null	null	null	œò¿Ú	3-7 times per week	Female	16	2	2
1904	»ð³µÕ¾	Line5	Áú¹é	¼ÎºÌÍû¸Ú	¹ãÖÝ»ð³µÕ¾	null	null	null	Î÷³¡	>10 times per week	Male	21	2	1
1905	»ð³µÕ¾	Line5	¹«Ô°Ç°	¹ãÖÝ»ð³µÕ¾	null	null	null	null	Î÷´å	>10 times per week	Male	16	2	2
1906	»ð³µÕ¾	Line5	·ÉÏè¹«Ô°	¹ãÖÝ»ð³µÕ¾	null	null	null	null	œò¿Ú	>10 times per week	Female	30	2	2
1907	»ð³µÕ¾	Line5	Î÷ÃÅ¿Ú	¹«Ô°Ç°	¹ãÖÝ»ð³µÕ¾	null	null	null	Î÷´å	>10 times per week	Male	26	1	3
1908	»ð³µÕ¾	Line5	¼ÍÄîÌÃ	¹ãÖÝ»ð³µÕ¾	null	null	null	null	Î÷´å	>10 times per week	Female	30	2	2
1909	»ð³µÕ¾	Line5	ÈýÔªÀï	¹ãÖÝ»ð³µÕ¾	null	null	null	null	œò¿Ú	3-7 times per week	Female	26	2	2
1910	»ð³µÕ¾	Line5	¹«Ô°Ç°	¹ãÖÝ»ð³µÕ¾	null	null	null	null	Î÷´å	>10 times per week	Female	30	5	4
1911	»ð³µÕ¾	Line5	·ÉÏè¹«Ô°	¹ãÖÝ»ð³µÕ¾	null	null	null	null	ÖÐÉ½°Ë	>10 times per week	Female	21	1	2
1912	»ð³µÕ¾	Line5	º£Öé¹ã³¡	¹ãÖÝ»ð³µÕ¾	null	null	null	null	Î÷´å	>10 times per week	Male	17	4	1
1913	»ð³µÕ¾	Line5	º£Öé¹ã³¡	¹ãÖÝ»ð³µÕ¾	null	null	null	null	Î÷³¡	3-7 times per week	Female	17	2	5
1914	»ð³µÕ¾	Line5	²ý¸Ú	¹ãÖÝ»ð³µÕ¾	null	null	null	null	Î÷´å	>10 times per week	Male	24	3	2
1915	»ð³µÕ¾	Line5	ÖÐ´ó	²ý¸Ú	¹ãÖÝ»ð³µÕ¾	null	null	null	œò¿Ú	>10 times per week	Male	20	3	1
1916	»ð³µÕ¾	Line5	¶«ÏþÄÏ	¹ãÖÝ»ð³µÕ¾	null	null	null	null	ÖÐÉ½°Ë	>10 times per week	Male	22	1	1
1917	»ð³µÕ¾	Line5	Î÷ÀÊ	¹«Ô°Ç°	¹ãÖÝ»ð³µÕ¾	null	null	null	Î÷´å	>10 times per week	Female	21	2	4
1918	»ð³µÕ¾	Line5	ÈýÔªÀï	¹ãÖÝ»ð³µÕ¾	null	null	null	null	Ì¹Î²	>10 times per week	Male	22	2	2
1919	»ð³µÕ¾	Line5	ÖÐ´ó	²ý¸Ú	¹ãÖÝ»ð³µÕ¾	null	null	null	Î÷´å	>10 times per week	Male	20	5	3
1920	»ð³µÕ¾	Line5	½­ÄÏÎ÷	¹ãÖÝ»ð³µÕ¾	null	null	null	null	Î÷³¡	>10 times per week	Male	17	2	2
1921	»ð³µÕ¾	Line5	ÖÐ´ó	²ý¸Ú	¹ãÖÝ»ð³µÕ¾	null	null	null	Ì¹Î²	1-2 times per week	Male	23	2	4
1922	»ð³µÕ¾	Line5	Î÷ÀÊ	¹«Ô°Ç°	¹ãÖÝ»ð³µÕ¾	null	null	null	Î÷³¡	>10 times per week	Male	25	5	2
1923	»ð³µÕ¾	Line5	¼ÍÄîÌÃ	¹ãÖÝ»ð³µÕ¾	null	null	null	null	ÖÐÉ½°Ë	3-7 times per week	Male	13	1	4
1924	»ð³µÕ¾	Line5	·¼´å	¹«Ô°Ç°	¹ãÖÝ»ð³µÕ¾	null	null	null	Î÷´å	>10 times per week	Male	17	2	3
1925	»ð³µÕ¾	Line5	·¼´å	¹«Ô°Ç°	¹ãÖÝ»ð³µÕ¾	null	null	null	Î÷´å	3-7 times per week	Male	17	6	2
1926	»ð³µÕ¾	Line5	º£Öé¹ã³¡	¹ãÖÝ»ð³µÕ¾	null	null	null	null	Î÷´å	>10 times per week	Female	24	1	3
1927	»ð³µÕ¾	Line5	³¯°²	Î÷ÀÊ	¹«Ô°Ç°	¹ãÖÝ»ð³µÕ¾	null	null	œò¿Ú	>10 times per week	Male	25	3	2
1928	»ð³µÕ¾	Line5	ÈýÔªÀï	¹ãÖÝ»ð³µÕ¾	null	null	null	null	Ð¡±±	>10 times per week	Female	21	3	4
1929	»ð³µÕ¾	Line5	°×ÔÆ¹«Ô°	¹ãÖÝ»ð³µÕ¾	null	null	null	null	¶«ÆÔ	>10 times per week	Male	21	1	3
1930	»ð³µÕ¾	Line5	ÈýÔªÀï	¹ãÖÝ»ð³µÕ¾	null	null	null	null	Çø×¯	>10 times per week	Female	22	1	3
1931	»ð³µÕ¾	Line5	¶«ÏþÄÏ	¹ãÖÝ»ð³µÕ¾	null	null	null	null	œò¿Ú	1-2 times per week	Female	20	3	4
1932	»ð³µÕ¾	Line5	·ÉÏè¹«Ô°	¹ãÖÝ»ð³µÕ¾	null	null	null	null	Î÷´å	1-2 times per week	Male	28	3	4
1933	»ð³µÕ¾	Line5	½­ÏÄ	¹ãÖÝ»ð³µÕ¾	null	null	null	null	ÌÔ½ð	>10 times per week	Female	33	2	1
1934	»ð³µÕ¾	Line5	°×ÔÆÎÄ»¯¹ã³¡	¹ãÖÝ»ð³µÕ¾	null	null	null	null	ÌÔ½ð	8-10 times per week	Female	20	6	2
1935	»ð³µÕ¾	Line5	½­ÏÄ	¹ãÖÝ»ð³µÕ¾	null	null	null	null	Ð¡±±	3-7 times per week	Female	19	1	2
1936	»ð³µÕ¾	Line5	ÈýÔªÀï	¹ãÖÝ»ð³µÕ¾	null	null	null	null	ÌÔ½ð	3-7 times per week	Male	23	4	3
1937	»ð³µÕ¾	Line5	²ý¸Ú	¹ãÖÝ»ð³µÕ¾	null	null	null	null	Î÷³¡	8-10 times per week	Male	27	6	2
1938	»ð³µÕ¾	Line5	½­ÄÏÎ÷	¹ãÖÝ»ð³µÕ¾	null	null	null	null	¶¯ÎïÔ°	8-10 times per week	Male	24	2	2
1939	»ð³µÕ¾	Line5	Ô½Ðã¹«Ô°	¹ãÖÝ»ð³µÕ¾	null	null	null	null	ÎåÑòß—	>10 times per week	Female	20	1	4
1940	»ð³µÕ¾	Line5	ÄÏÖÞ	¹ãÖÝ»ð³µÕ¾	null	null	null	null	Ð¡±±	>10 times per week	Female	17	2	2
1941	»ð³µÕ¾	Line5	¼ÎºÌÍû¸Ú	¹ãÖÝ»ð³µÕ¾	null	null	null	null	¶¯ÎïÔ°	>10 times per week	Male	32	6	2
1942	»ð³µÕ¾	Line5	ÈýÔªÀï	¹ãÖÝ»ð³µÕ¾	null	null	null	null	ÌÔ½ð	1-2 times per week	Male	35	2	4
1943	»ð³µÕ¾	Line5	ÈýÔªÀï	¹ãÖÝ»ð³µÕ¾	null	null	null	null	¶¯ÎïÔ°	>10 times per week	Female	23	4	3
1944	»ð³µÕ¾	Line5	±¦¸Ú´óµÀ	²ý¸Ú	¹ãÖÝ»ð³µÕ¾	null	null	null	Ð¡±±	8-10 times per week	Female	29	2	4
1945	»ð³µÕ¾	Line5	²ý¸Ú	¹ãÖÝ»ð³µÕ¾	null	null	null	null	ÌÔ½ð	>10 times per week	Female	40	2	2
1946	»ð³µÕ¾	Line5	½­ÄÏÎ÷	¹ãÖÝ»ð³µÕ¾	null	null	null	null	ÎåÑòß—	3-7 times per week	Female	23	3	2
1947	»ð³µÕ¾	Line5	ÄÏÖÞ	¹ãÖÝ»ð³µÕ¾	null	null	null	null	ÌÔ½ð	>10 times per week	Male	22	2	4
1948	»ð³µÕ¾	Line5	¼ÎºÌÍû¸Ú	¹ãÖÝ»ð³µÕ¾	null	null	null	null	Ð¡±±	>10 times per week	Female	26	1	3
1949	»ð³µÕ¾	Line5	°×ÔÆ¹«Ô°	¹ãÖÝ»ð³µÕ¾	null	null	null	null	Ð¡±±	>10 times per week	Male	13	6	4
1950	»ð³µÕ¾	Line2	ÈýÔªÀï	¹ãÖÝ»ð³µÕ¾	null	null	null	null	Î÷´å	3-7 times per week	Male	21	3	3
1951	»ð³µÕ¾	Line2	½­Ì©Â·	¹ãÖÝ»ð³µÕ¾	null	null	null	null	ÖÐÉ½°Ë	>10 times per week	Female	21	2	1
1952	»ð³µÕ¾	Line2	²ý¸Ú	¹ãÖÝ»ð³µÕ¾	null	null	null	null	ÌÔ½ð	3-7 times per week	Male	34	2	5
1953	¹«Ô°Ç°	Line1	º£Öé¹ã³¡	¹«Ô°Ç°	Ñî»þ	null	null	null	¶¯ÎïÔ°	>10 times per week	Male	37	1	3
1954	¹«Ô°Ç°	Line2	³¤ÊÙÂ·	¹«Ô°Ç°	¹ãÖÝ»ð³µÕ¾	null	null	null	ÌÔ½ð	3-7 times per week	Female	17	5	2
1955	¹«Ô°Ç°	Line1	³Â¼Òìô	¹«Ô°Ç°	¹ãÖÝ»ð³µÕ¾	null	null	null	Ð¡±±	8-10 times per week	Male	17	2	4
1956	¹«Ô°Ç°	Line1	º£Öé¹ã³¡	¹«Ô°Ç°	Ñî»þ	null	null	null	ÎÄ³å	>10 times per week	Female	34	6	1
1957	¹«Ô°Ç°	Line2	ÁÒÊ¿ÁêÔ°	¹«Ô°Ç°	¹ãÖÝ»ð³µÕ¾	null	null	null	œò¿Ú	>10 times per week	Female	27	3	5
1958	¹«Ô°Ç°	Line1	ÊÐ¶þ¹¬	¹«Ô°Ç°	Ñî»þ	null	null	null	ÎåÑòß—	8-10 times per week	Female	27	2	3
1959	¹«Ô°Ç°	Line1	ÊÐ¶þ¹¬	¹«Ô°Ç°	Ñî»þ	null	null	null	´óÉ³¶«	3-7 times per week	Male	24	1	3
1960	¹«Ô°Ç°	Line2	Å©½²Ëù	¹«Ô°Ç°	¹ãÖÝ»ð³µÕ¾	null	null	null	œò¿Ú	3-7 times per week	Male	18	2	3
1961	²ý¸Ú	Line8	¹ãÖÝÄÏÕ¾	²ý¸Ú	ÍòÊ¤Î§	³µÚéÄÏ	null	null	´óÉ³µØ	8-10 times per week	Male	27	4	2
1962	²ý¸Ú	Line8	½­ÄÏÎ÷	²ý¸Ú	ÍòÊ¤Î§	³µÚéÄÏ	null	null	¶«ÆÔ	>10 times per week	Female	27	1	1
1963	¹«Ô°Ç°	Line2	×æÃí	Î÷ÀÊ	¹«Ô°Ç°	¹ãÖÝ»ð³µÕ¾	null	null	Ð¡±±	1-2 times per week	Male	18	2	2
1964	¹«Ô°Ç°	Line2	Å©½²Ëù	¹«Ô°Ç°	¹ãÖÝ»ð³µÕ¾	null	null	null	Î÷´å	>10 times per week	Female	16	5	3
1965	»ð³µÕ¾	Line5	º£Öé¹ã³¡	¹ãÖÝ»ð³µÕ¾	null	null	null	null	ÌÔ½ð	8-10 times per week	Female	32	2	1
1966	»ð³µÕ¾	Line5	º£Öé¹ã³¡	¹ãÖÝ»ð³µÕ¾	null	null	null	null	Î÷´å	>10 times per week	Male	23	2	1
1967	»ð³µÕ¾	Line5	¶«ÏþÄÏ	¹ãÖÝ»ð³µÕ¾	null	null	null	null	Î÷´å	1-2 times per week	Male	99	1	1
1968	»ð³µÕ¾	Line5	º£Öé¹ã³¡	¹ãÖÝ»ð³µÕ¾	null	null	null	null	¶¯ÎïÔ°	1-2 times per week	Female	39	2	3
1969	»ð³µÕ¾	Line5	¹«Ô°Ç°	¹ãÖÝ»ð³µÕ¾	null	null	null	null	Î÷´å	3-7 times per week	Male	30	1	2
1970	»ð³µÕ¾	Line5	»ªÊ¦	ÌåÓýÎ÷Â·	¹«Ô°Ç°	¹ãÖÝ»ð³µÕ¾	null	null	Î÷´å	8-10 times per week	Male	26	6	3
1971	Ñî»þ	Line5	¶«É½¿Ú	Ñî»þ	null	null	null	null	´óÉ³µØ	>10 times per week	Male	28	1	3
1972	Ñî»þ	Line5	¹«Ô°Ç°	Ñî»þ	null	null	null	null	¿ÆÔÏÂ·	>10 times per week	Male	13	2	2
1973	Ñî»þ	Line5	ÁÒÊ¿ÁêÔ°	Ñî»þ	null	null	null	null	ÈýÏª	>10 times per week	Male	32	1	3
1974	Ñî»þ	Line5	¹«Ô°Ç°	Ñî»þ	null	null	null	null	ÈýÏª	>10 times per week	Female	28	3	4
1975	Ñî»þ	Line5	¶«É½¿Ú	Ñî»þ	null	null	null	null	Î÷´å	>10 times per week	Female	32	5	5
1976	¿Í´å	Line8	ÌåÓýÎ÷Â·	¿Í´å	ÍòÊ¤Î§	null	null	null	´óÑ§³Ç±±	3-7 times per week	Female	18	6	1
1977	¿Í´å	Line8	·¬Ø®¹ã³¡	¿Í´å	ÍòÊ¤Î§	null	null	null	´óÑ§³ÇÄÏ	1-2 times per week	Female	20	2	2
1978	¿Í´å	Line8	ÊÐÇÅ	¿Í´å	ÍòÊ¤Î§	null	null	null	´óÑ§³Ç±±	3-7 times per week	Female	22	3	3
1979	¿Í´å	Line8	ÏÃœò	¿Í´å	ÍòÊ¤Î§	null	null	null	»Æ´å	>10 times per week	Male	28	1	4
1980	¿Í´å	Line8	ÌìºÓ¿ÍÔËÕ¾	¿Í´å	ÍòÊ¤Î§	null	null	null	Ê¯³ž	3-7 times per week	Female	25	2	2
1981	¿Í´å	Line8	ÌìºÓ¿ÍÔËÕ¾	¿Í´å	ÍòÊ¤Î§	null	null	null	´óÑ§³Ç±±	1-2 times per week	Male	22	1	2
1982	¿Í´å	Line8	Í¬ºÍ	ÌåÓýÎ÷Â·	¿Í´å	ÍòÊ¤Î§	null	null	ÐÂÔì	>10 times per week	Male	99	2	3
1983	¿Í´å	Line8	´óÊ¯	¿Í´å	ÍòÊ¤Î§	null	null	null	´óÑ§³ÇÄÏ	>10 times per week	Female	37	1	1
1984	¿Í´å	Line8	ººÏª³¤Â¡	¿Í´å	ÍòÊ¤Î§	null	null	null	½¶ÃÅ	3-7 times per week	Female	25	1	1
1985	¿Í´å	Line8	ÏÃœò	¿Í´å	ÍòÊ¤Î§	null	null	null	³µÚé	>10 times per week	Male	22	6	4
1986	¿Í´å	Line8	»ªÊ¦	¿Í´å	ÍòÊ¤Î§	null	null	null	´óÑ§³ÇÄÏ	>10 times per week	Male	28	1	1
1987	¿Í´å	Line8	Ê¯ÅÆÇÅ	¿Í´å	ÍòÊ¤Î§	null	null	null	´óÑ§³ÇÄÏ	8-10 times per week	Male	25	1	4
1988	¿Í´å	Line8	Á¤œò	¿Í´å	ÍòÊ¤Î§	null	null	null	³µÚé	>10 times per week	Male	22	1	3
1989	¿Í´å	Line8	·¬Ø®¹ã³¡	¿Í´å	ÍòÊ¤Î§	null	null	null	¶«Ó¿	1-2 times per week	Male	22	2	1
1990	¿Í´å	Line8	ÌåÓýÎ÷Â·	¿Í´å	ÍòÊ¤Î§	null	null	null	´óÑ§³Ç±±	8-10 times per week	Female	25	2	1
1991	¿Í´å	Line8	¹ãÖÝ¶«Õ¾	ÌåÓýÎ÷Â·	¿Í´å	ÍòÊ¤Î§	null	null	½ðÖÞ	1-2 times per week	Male	36	1	2
1992	¿Í´å	Line8	´óÌÁ	¿Í´å	ÍòÊ¤Î§	null	null	null	´óÑ§³ÇÄÏ	3-7 times per week	Female	29	5	2
1993	¿Í´å	Line8	ÈËºÍ	ÌåÓýÎ÷Â·	¿Í´å	ÍòÊ¤Î§	null	null	½ðÖÞ	>10 times per week	Male	21	2	3
1994	¿Í´å	Line8	´óÌÁ	¿Í´å	ÍòÊ¤Î§	null	null	null	³µÚé	>10 times per week	Female	26	2	3
1995	¿Í´å	Line8	ÊÐÇÅ	¿Í´å	ÍòÊ¤Î§	null	null	null	³µÚé	8-10 times per week	Male	24	1	1
1996	¿Í´å	Line8	ÑàÌÁ	ÌåÓýÎ÷Â·	¿Í´å	ÍòÊ¤Î§	null	null	½ðÖÞ	3-7 times per week	Male	28	6	1
1997	¿Í´å	Line8	Í¬ºÍ	ÌåÓýÎ÷Â·	¿Í´å	ÍòÊ¤Î§	null	null	½ðÖÞ	1-2 times per week	Female	47	2	2
1998	¿Í´å	Line3	¸Ú¶¥	¿Í´å	ÍòÊ¤Î§	null	null	null	´óÑ§³Ç±±	1-2 times per week	Male	22	2	4
1999	¿Í´å	Line8	³à¸ÚËþ	¿Í´å	ÍòÊ¤Î§	null	null	null	´óÑ§³Ç±±	>10 times per week	Male	30	2	2
[truncated: 11,573 more rows]
