# Supplementary material for: Metro passengers’ route choice model and its application considering perceived transfer threshold
Source: PLoS One. 2017 Sep 28;12(9):e0185349. doi: 10.1371/journal.pone.0185349 (PMC5619739; doi:10.1371/journal.pone.0185349)
Supplement: S2 File — (for [link data 2013.csv], Deletable). (CSV) [file pone.0185349.s002.csv]

Origin ID	Destination ID	Time(s)	Distance(m)	Line Number
2	1	139	1521	1
123	1	154	2030	8
1	2	125	1521	1
3	2	83	928	1
2	3	74	928	1
4	3	108	1320	1
3	4	105	1320	1
5	4	120	1379	1
4	5	120	1379	1
6	5	90	952	1
5	6	81	952	1
7	6	110	1135	1
6	7	103	1135	1
8	7	77	932	1
7	8	78	932	1
9	8	75	872	1
8	9	80	872	1
10	9	93	1177	1
28	9	97	1270	2
29	9	70	788	2
9	10	93	1177	1
11	10	87	1019	1
10	11	89	1019	1
12	11	101	1165	1
11	12	97	1165	1
13	12	104	1316	1
12	13	101	1316	1
14	13	111	1428	1
89	13	110	1152	6
90	13	101	1113	6
13	14	114	1428	1
15	14	85	956	1
49	14	86	1284	3
50	14	122	1563	3
55	14	110	1179	4
14	15	91	956	1
16	15	133	1875	1
15	16	146	1875	1
55	16	87	1107	4
56	16	90	1020	4
18	17	83	1036	2
17	18	78	1036	2
19	18	151	2602	2
18	19	143	2602	2
20	19	155	2204	2
19	20	148	2204	2
21	20	89	1193	2
20	21	87	1193	2
22	21	151	2412	2
21	22	148	2412	2
23	22	72	902	2
22	23	72	902	2
24	23	128	1975	2
23	24	129	1975	2
25	24	73	906	2
24	25	76	906	2
26	25	72	903	2
103	25	76	840	7
104	25	62	668	7
25	26	72	903	2
27	26	81	1063	2
26	27	82	1063	2
28	27	81	1000	2
9	28	101	1270	2
27	28	79	1000	2
9	29	70	788	2
30	29	70	864	2
29	30	72	864	2
31	30	83	1099	2
30	31	84	1099	2
32	31	90	1227	2
85	31	118	1716	6
86	31	147	2208	6
31	32	89	1227	2
33	32	91	1241	2
32	33	94	1241	2
34	33	105	1609	2
33	34	109	1609	2
35	34	75	1029	2
34	35	80	1029	2
36	35	80	1123	2
35	36	86	1123	2
37	36	101	1449	2
36	37	110	1449	2
38	37	87	1238	2
37	38	95	1238	2
39	38	114	1762	2
38	39	125	1762	2
61	39	126	2123	4
62	39	306	6288	4
41	40	172	3698	3
40	41	188	3698	3
42	41	255	6169	3
41	42	264	6169	3
43	42	146	3050	3
42	43	150	3050	3
44	43	118	2238	3
43	44	120	2238	3
45	44	107	1815	3
44	45	105	1815	3
46	45	139	2648	3
45	46	131	2648	3
47	46	118	2057	3
46	47	114	2057	3
48	47	86	1181	3
106	47	90	1241	7
107	47	107	1489	7
47	48	83	1181	3
49	48	100	1481	3
14	49	92	1284	3
48	49	96	1481	3
90	49	71	714	6
91	49	99	1159	6
14	50	130	1563	3
51	50	78	822	3
50	51	72	822	3
52	51	79	867	3
51	52	75	867	3
53	52	106	1576	3
52	53	98	1576	3
54	53	165	2360	3
53	54	142	2360	3
14	55	120	1179	4
16	55	90	1107	4
16	56	82	1020	4
57	56	128	1910	4
56	57	132	1910	4
58	57	93	1329	4
57	58	103	1329	4
59	58	102	1370	4
58	59	104	1370	4
60	59	179	3396	4
59	60	210	3396	4
61	60	78	953	4
39	61	147	2123	4
60	61	76	953	4
39	62	300	6288	4
63	62	270	5392	4
62	63	255	5392	4
64	63	305	5979	4
63	64	300	5979	4
66	65	182	1960	5
65	66	140	1960	5
67	66	183	3018	5
66	67	172	3018	5
68	67	106	1545	5
67	68	105	1545	5
69	68	332	6435	5
68	69	325	6435	5
70	69	215	3942	5
69	70	213	3942	5
71	70	145	2452	5
70	71	146	2452	5
72	71	143	2252	5
71	72	139	2252	5
73	72	481	9746	5
72	73	485	9746	5
74	73	138	2130	5
73	74	143	2130	5
75	74	130	2301	5
74	75	137	2301	5
76	75	95	1421	5
75	76	106	1421	5
77	76	194	3682	5
76	77	200	3682	5
78	77	140	2161	5
110	77	115	1828	7
77	78	146	2161	5
79	78	100	1186	5
94	78	99	1385	6
95	78	110	1360	6
78	79	111	1186	5
80	79	138	1830	5
79	80	149	1830	5
82	81	146	1638	6
81	82	124	1638	6
83	82	139	1603	6
82	83	120	1603	6
84	83	109	1391	6
83	84	99	1391	6
85	84	80	718	6
31	85	127	1716	6
84	85	68	718	6
31	86	142	2208	6
87	86	91	1065	6
86	87	88	1065	6
88	87	93	1055	6
87	88	88	1055	6
89	88	92	1076	6
13	89	120	1152	6
88	89	86	1076	6
13	90	98	1113	6
49	90	76	714	6
49	91	99	1159	6
92	91	104	1374	6
91	92	102	1374	6
93	92	136	1881	6
92	93	132	1881	6
94	93	114	1466	6
78	94	104	1385	6
93	94	104	1466	6
78	95	104	1360	6
96	95	111	1596	6
95	96	109	1596	6
97	96	120	1758	6
96	97	131	1758	6
98	97	105	1539	6
97	98	108	1539	6
99	98	100	1377	6
98	99	100	1377	6
100	99	87	1094	6
99	100	89	1094	6
102	101	70	833	7
101	102	115	833	7
103	102	82	1053	7
25	103	72	840	7
102	103	88	1053	7
25	104	66	668	7
105	104	89	1185	7
104	105	93	1185	7
106	105	114	1698	7
47	106	92	1241	7
105	106	116	1698	7
47	107	101	1489	7
108	107	74	767	7
107	108	67	767	7
109	108	115	1567	7
108	109	106	1567	7
110	109	83	994	7
77	110	119	1828	7
109	110	75	994	7
112	111	120	1512	8
111	112	106	1512	8
113	112	106	1301	8
112	113	96	1301	8
114	113	107	1152	8
113	114	97	1152	8
115	114	100	1114	8
114	115	95	1114	8
116	115	90	1067	8
115	116	88	1067	8
117	116	90	985	8
116	117	86	985	8
118	117	108	1359	8
117	118	108	1359	8
119	118	84	985	8
118	119	87	985	8
120	119	102	1369	8
119	120	103	1369	8
121	120	108	1426	8
120	121	114	1426	8
122	121	214	3740	8
121	122	217	3740	8
123	122	138	2130	8
1	123	132	2030	8
122	123	148	2130	8
