# Supplementary material for: Metro passengers’ route choice model and its application considering perceived transfer threshold
Source: PLoS One. 2017 Sep 28;12(9):e0185349. doi: 10.1371/journal.pone.0185349 (PMC5619739; doi:10.1371/journal.pone.0185349)
Supplement: S3 File — (for [station data 2013.csv], Deletable). (CSV) [file pone.0185349.s003.csv]

Station ID	Station
1	Î÷ÀÊ
2	¿Ó¿Ú
3	»¨µØÍå
4	·¼´å
5	»ÆÉ³
6	³¤ÊÙÂ·
7	³Â¼Òìô
8	Î÷ÃÅ¿Ú
9	¹«Ô°Ç°
10	Å©½²Ëù
11	ÁÒÊ¿ÁêÔ°
12	¶«É½¿Ú
13	Ñî»þ
14	ÌåÓýÎ÷Â·
15	ÌåÓýÖÐÐÄ
16	¹ãÖÝ¶«Õ¾
17	¹ãÖÝÄÏÕ¾
18	Ê¯±Ú
19	»á½­
20	ÄÏÆÖ
21	ÂåÏª
22	ÄÏÖÞ
23	¶«ÏþÄÏ
24	½­Ì©Â·
25	²ý¸Ú
26	½­ÄÏÎ÷
27	ÊÐ¶þ¹¬
28	º£Öé¹ã³¡
29	¼ÍÄîÌÃ
30	Ô½Ðã¹«Ô°
31	¹ãÖÝ»ð³µÕ¾
32	ÈýÔªÀï
33	·ÉÏè¹«Ô°
34	°×ÔÆ¹«Ô°
35	°×ÔÆÎÄ»¯¹ã³¡
36	Ïô¸Ú
37	½­ÏÄ
38	»Æ±ß
39	¼ÎºÌÍû¸Ú
40	·¬Ø®¹ã³¡
41	ÊÐÇÅ
42	ººÏª³¤Â¡
43	´óÊ¯
44	ÏÃœò
45	Á¤œò
46	´óÌÁ
47	¿Í´å
48	³à¸ÚËþ
49	Öé½­ÐÂ³Ç
50	Ê¯ÅÆÇÅ
51	¸Ú¶¥
52	»ªÊ¦
53	ÎåÉ½
54	ÌìºÓ¿ÍÔËÕ¾
55	ÁÖºÍÎ÷
56	ÑàÌÁ
57	Ã·»¨Ô°
58	¾©ÏªÄÏ·½Ò½Ôº
59	Í¬ºÍ
60	ÓÀÌ©
61	°×ÔÆ´óµÀ±±
62	Áú¹é
63	ÈËºÍ
64	»ú³¡ÄÏ
65	½ðÖÞ
66	½¶ÃÅ
67	»Æ¸ó
68	»Æ¸óÆû³µ³Ç
69	¶«Ó¿
70	µÍÓ¿
71	º£°ø
72	Ê¯³ž
73	ÐÂÔì
74	´óÑ§³ÇÄÏ
75	´óÑ§³Ç±±
76	¹ÙÖÞ
77	ÍòÊ¤Î§
78	³µÚéÄÏ
79	³µÚé
80	»Æ´å
81	œò¿Ú
82	Ì¹Î²
83	ÖÐÉ½°Ë
84	Î÷³¡
85	Î÷´å
86	Ð¡±±
87	ÌÔ½ð
88	Çø×¯
89	¶¯ÎïÔ°
90	ÎåÑòß—
91	ÁÔµÂ
92	Ì¶´å
93	Ô±´å
94	¿ÆÔÏÂ·
95	¶«ÆÔ
96	ÈýÏª
97	ÓãÖé
98	´óÉ³µØ
99	´óÉ³¶«
100	ÎÄ³å
101	·ï»ËÐÂ´å
102	É³Ô°
103	±¦¸Ú´óµÀ
104	Ïþ¸Û
105	ÖÐ´ó
106	ðØ½­
107	³à¸Ú
108	Ä¥µúÉ³
109	ÐÂ¸Û¶«
110	ÅÃÖÞ
111	¿ýÆæÂ·
112	¼¾»ªÔ°
113	Í¬¼ÃÂ·
114	×æÃí
115	ÆÕ¾ý±±Â·
116	³¯°²
117	¹ð³Ç
118	ÄÏ¹ðÂ·
119	³æÀ×¸Ú
120	Ç§µÆºþ
121	½ðÈÚ¸ßÐÂÇø
122	ÁúÏª
123	¾ÕÊ÷
